# Supplementary material for: Mapping and modelling land degradation vulnerability in a semi-arid region: a case study from Battalgazi District, Turkiye
Source: PeerJ. 2026 Jan 27;14:e20606. doi: 10.7717/peerj.20606 (PMC12857559; doi:10.7717/peerj.20606)
Supplement: Supplemental Information 1 — This dataset contains 6534 spatial samples on a 30 m grid within the Battalgazi Basin. Each record includes eight Landsat-8 spectral indices (NDVI, NDMI, NDWI, MNDWI, NMDI, NDSI, STI, TWI), two SRTM-derived hydro-topographic factors (LS and SPI), and three field-measured soil variables. The target column provides the Land-Degradation Vulnerability (LDV) score derived via the HyStoRSM workflow. • Field-derived variables: Land-Use Capability class, Major Soil Group, Slope–Depth combination, Erosion severity, Current land use, plus their STORIE scores. • Topo-hydrological indices (derived from SRTM DEM): Stream Power Index, Length-Slope Factor (LS), Sediment Transport Index (STI), Topographic Wetness Index (TWI). • Spectral/Landsat-8 indices: NDVI, NDMI, MNDWI, NDWI, NMDI. • Surface conditions: Land-surface temperature (LST). • Target variable: continuous land-degradation vulnerability (LDV) STORIE score. These data were used for Optuna-tuned XGBoost training, validation, SHAP interpretation, and Figures 5–10. Missing values are flagged as “NA,” and no rows were excluded. Sharing this file enables complete reproducibility of our analyses. [file peerj-14-20606-s001.xlsx]

## Sheet: data
Land Use Capability	Major Soil Groups	Combination of Slope and Depth	Erosion Severity	Current Land Use	score of Land Use Capability	score of Major Soil Groups	score of Major Soil Groups	score of Erosion Severity	land degradation vulnerability STORIE score	Stream Power Index	Land surface temperature	Length-Slope Factor	Normalized Difference Vegetation Index	Modified Normalized Difference Water Index	Sediment Transport Index	Normalized Difference Moisture Index	Normalized Difference Salinity Index	Normalized Multi-band Drought Index	Normalized Difference Water Index	Topographic Wetness Index
VI	B	15	2	C	0.7	0.8	0.57	0.3	0.556283	0.0190201	45.29	0.064752	0.29198	-0.274415	0.064752	0.0181977	-0.129849	0.617709	-0.290812	0.0622236
III	B	5	2	K	0.3	0.8	0.14	0.3	0.316858	0.00739527	44.4156	0.0159198	0.394896	-0.23444	0.0159198	0.0744791	-0.081801	0.634148	-0.303395	0.0972379
IV	U	11	2	K	0.5	0.6	0.43	0.3	0.443535	0.0101887	45.537	0.0272184	0.390503	-0.229381	0.0272184	0.0628739	-0.069365	0.614825	-0.287857	0.0812156
IV	U	11	2	K	0.5	0.6	0.43	0.3	0.443535	0.0320895	49.9303	0.120663	0.329569	-0.276359	0.120663	-0.0275375	-0.126457	0.571802	-0.250812	0.0449946
III	B	5	2	S	0.3	0.8	0.14	0.3	0.316858	0.0134529	38.4428	0.0410878	0.545515	-0.212664	0.0410878	0.237668	-0.0352875	0.658752	-0.428573	0.0720808
IV	U	10	2	S	0.5	0.6	0.36	0.3	0.424264	0.0190539	42.4016	0.0573844	0.472951	-0.248453	0.0573844	0.122174	-0.0554986	0.604988	-0.358892	0.067089
II	U	5	1	Bs	0.2	0.6	0.14	0.1	0.202454	0.0143462	37.1245	0.0385282	0.607321	-0.248674	0.0385282	0.217798	-0.00888195	0.637464	-0.442	0.0837592
II	U	5	1	S	0.2	0.6	0.14	0.1	0.202454	0.0180231	40.0653	0.052736	0.506125	-0.237622	0.052736	0.132295	-0.107713	0.689399	-0.359206	0.0675881
VI	N	18	2	S	0.7	0.6	0.64	0.3	0.53289	0.0260679	40.8747	0.0975846	0.534489	-0.26591	0.0975846	0.168196	-0.0759994	0.633583	-0.414447	0.0482324
VI	U	16	3	M	0.7	0.6	0.65	0.7	0.661173	0.0230061	48.0532	0.0776717	0.274547	-0.214362	0.0776717	0.0397034	-0.0760794	0.648632	-0.251595	0.0578366
III	B	5	2	Bs	0.3	0.8	0.14	0.3	0.316858	0.0101538	44.0942	0.0286461	0.350871	-0.200714	0.0286461	0.0694178	-0.0609676	0.637031	-0.266209	0.0807039
II	U	5	2	V	0.2	0.6	0.14	0.3	0.266445	0.0139928	44.8154	0.0393716	0.401204	-0.257972	0.0393716	0.0642419	-0.0848922	0.595762	-0.316046	0.0742357
IV	B	11	2	V	0.5	0.8	0.43	0.3	0.476609	0.060044	34.3107	0.231042	0.550315	-0.219876	0.231042	0.179501	-0.045635	0.620422	-0.382801	0.0322952
IV	U	11	3	V	0.5	0.6	0.43	0.7	0.548178	0.0278547	37.4502	0.0876331	0.547066	-0.298044	0.0876331	0.134661	-0.0964092	0.641847	-0.414012	0.0627371
IV	U	14	2	V	0.5	0.6	0.5	0.3	0.460578	0.0304248	38.5016	0.1038	0.572235	-0.201009	0.1038	0.165819	-0.00149685	0.636268	-0.355005	0.0502801
IV	U	14	2	V	0.5	0.6	0.5	0.3	0.460578	0.0359594	37.3552	0.136702	0.596076	-0.193213	0.136702	0.191664	0.0114485	0.640539	-0.370212	0.0406358
VI	B	15	2	V	0.7	0.8	0.57	0.3	0.556283	0.0256603	45.5062	0.0833861	0.293616	-0.286892	0.0833861	0.00332248	-0.142712	0.542446	-0.289805	0.0577065
III	U	10	2	Z	0.3	0.6	0.36	0.3	0.3734	0.0156739	48.9382	0.0433756	0.381816	-0.28456	0.0433756	0.0210663	-0.140814	0.640668	-0.304117	0.0690998
IV	B	11	2	Z	0.5	0.8	0.43	0.3	0.476609	0.0294287	46.3599	0.111675	0.424634	-0.284023	0.111675	0.0702579	-0.12408	0.611357	-0.347122	0.0456562
IV	B	15	2	Z	0.5	0.8	0.57	0.3	0.511404	0.0179792	44.1418	0.0551946	0.238619	-0.212457	0.0551946	0.0193063	-0.0898319	0.672635	-0.231232	0.0656087
IV	U	14	2	Z	0.5	0.6	0.5	0.3	0.460578	0.0179209	45.3022	0.0546984	0.436933	-0.28463	0.0546984	0.0672049	-0.0720947	0.558816	-0.34231	0.0633864
I	A	2	1	Z	0.1	0.5	0.08	0.1	0.141421	0.00573222	36.7481	0.0112524	0.588589	-0.247123	0.0112524	0.232906	-0.0339103	0.628443	-0.453229	0.10676
IV	K	29	2	Z	0.5	0.6	0.86	0.3	0.527455	0.0351884	40.5249	0.10181	0.619958	-0.216333	0.10181	0.216935	0.0448489	0.614055	-0.413249	0.0572681
IV	U	10	2	Z	0.5	0.6	0.36	0.3	0.424264	0.0118877	40.7022	0.0332838	0.59766	-0.202723	0.0332838	0.18709	0.00931374	0.619809	-0.376096	0.0750821
VII	B	19	3	O	1	0.8	0.71	0.7	0.794075	0.0298409	48.5001	0.107961	0.382019	-0.305428	0.107961	-0.00775646	-0.133012	0.595126	-0.298713	0.0483748
VII	B	20	3	O	1	0.8	0.79	0.7	0.815556	0.0210049	43.6107	0.0677262	0.360507	-0.28668	0.0677262	0.0448014	-0.104931	0.580399	-0.324314	0.0596151
VII	B	20	3	O	1	0.8	0.79	0.7	0.815556	0.020578	42.2436	0.0677621	0.462678	-0.297774	0.0677621	0.110201	-0.0880674	0.594273	-0.393706	0.059843
VII	B	20	3	O	1	0.8	0.79	0.7	0.815556	0.0157663	42.6302	0.046085	0.441022	-0.286363	0.046085	0.105131	-0.0894024	0.592635	-0.377498	0.069735
VII	B	20	3	O	1	0.8	0.79	0.7	0.815556	0.0173728	41.6321	0.051171	0.419784	-0.256425	0.051171	0.111207	-0.0630657	0.621478	-0.355329	0.0679541
VII	B	20	3	O	1	0.8	0.79	0.7	0.815556	0.030163	42.2619	0.10248	0.367549	-0.287843	0.10248	0.0466979	-0.120663	0.595896	-0.329876	0.0503277
VII	B	24	4	O	1	0.8	0.93	1	0.928738	0.027805	43.3934	0.0976607	0.32252	-0.25973	0.0976607	0.0454548	-0.11532	0.646025	-0.301667	0.0537899
VII	F	24	4	O	1	0.7	0.93	1	0.898246	0.0346611	35.3893	0.145373	0.589379	-0.292878	0.145373	0.193562	-0.0553519	0.612445	-0.458097	0.0370096
VII	F	24	4	O	1	0.7	0.93	1	0.898246	0.0307427	37.8026	0.104562	0.576251	-0.299041	0.104562	0.172389	-0.0628652	0.615491	-0.445618	0.0524679
VII	F	24	4	O	1	0.7	0.93	1	0.898246	0.01579	37.2	0.0478759	0.567137	-0.340275	0.0478759	0.146517	-0.121006	0.603551	-0.460914	0.0687685
VII	F	24	4	O	1	0.7	0.93	1	0.898246	0.0446457	34.1221	0.167741	0.588533	-0.302596	0.167741	0.16901	-0.0788139	0.589716	-0.444789	0.0357937
VII	M	23	3	O	1	0.5	0.85	0.7	0.738536	0.0891372	29.9846	0.334933	0.488411	-0.180517	0.334933	0.131646	0.0100241	0.601684	-0.303643	0.0197749
VII	M	23	3	O	1	0.5	0.85	0.7	0.738536	0.0561839	39.402	0.214057	0.570475	-0.318017	0.214057	0.115471	-0.112435	0.591664	-0.417755	0.0322235
VII	N	20	3	O	1	0.6	0.79	0.7	0.75896	0.0570072	42.7881	0.240087	0.616605	-0.32478	0.240087	0.12847	-0.102502	0.58474	-0.434462	0.0250886
VII	N	20	3	O	1	0.6	0.79	0.7	0.75896	0.078942	39.4252	0.307945	0.533475	-0.286011	0.307945	0.104714	-0.0956696	0.609462	-0.378318	0.0190138
VII	N	20	3	O	1	0.6	0.79	0.7	0.75896	0.0564876	36.5369	0.216723	0.577629	-0.286811	0.216723	0.16272	-0.0586579	0.602084	-0.427324	0.0328136
VII	N	20	3	O	1	0.6	0.79	0.7	0.75896	0.0400102	42.4677	0.145363	0.483318	-0.280072	0.145363	0.133454	-0.0843667	0.634039	-0.396142	0.0418939
VII	N	20	3	O	1	0.6	0.79	0.7	0.75896	0.0546817	38.9559	0.284592	0.501975	-0.247263	0.284592	0.0988801	-0.0501648	0.588347	-0.337713	0.0109731
VII	N	20	3	O	1	0.6	0.79	0.7	0.75896	0.0480032	40.1209	0.196345	0.604281	-0.318834	0.196345	0.153961	-0.087609	0.600909	-0.449457	0.0317129
VII	N	20	3	O	1	0.6	0.79	0.7	0.75896	0.033987	39.4487	0.127614	0.495729	-0.336811	0.127614	0.102132	-0.142138	0.578324	-0.421115	0.0464817
VII	N	20	3	O	1	0.6	0.79	0.7	0.75896	0.0441508	36.244	0.173124	0.54027	-0.294463	0.173124	0.154368	-0.0811294	0.588592	-0.425159	0.0358927
VII	N	20	3	O	1	0.6	0.79	0.7	0.75896	0.0451871	43.2893	0.199427	0.512071	-0.336586	0.199427	0.0794768	-0.144647	0.576764	-0.403469	0.0276414
VII	N	20	3	O	1	0.6	0.79	0.7	0.75896	0.0393278	36.8696	0.144621	0.588147	-0.287981	0.144621	0.197753	-0.0532019	0.617572	-0.457454	0.0431702
VII	N	20	3	O	1	0.6	0.79	0.7	0.75896	0.053943	45.4251	0.233353	0.415074	-0.348343	0.233353	0.0242706	-0.189721	0.5857	-0.367146	0.0238135
VII	N	20	3	O	1	0.6	0.79	0.7	0.75896	0.0503971	40.2018	0.189968	0.539082	-0.330085	0.189968	0.119408	-0.130011	0.60136	-0.429178	0.0364335
VII	N	20	3	O	1	0.6	0.79	0.7	0.75896	0.0428815	38.7297	0.184357	0.580013	-0.321384	0.184357	0.134083	-0.111968	0.612025	-0.434726	0.0304864
VII	N	20	3	O	1	0.6	0.79	0.7	0.75896	0.0473903	37.5823	0.208547	0.519731	-0.289168	0.208547	0.145475	-0.0837173	0.61272	-0.416251	0.0267217
VII	N	20	3	O	1	0.6	0.79	0.7	0.75896	0.0492789	36.9258	0.188796	0.517665	-0.272913	0.188796	0.121972	-0.0715887	0.616834	-0.380024	0.0376841
VII	N	20	3	O	1	0.6	0.79	0.7	0.75896	0.0587311	38.0835	0.230853	0.509029	-0.256952	0.230853	0.126257	-0.0642961	0.623452	-0.369665	0.029561
VII	U	19	3	O	1	0.6	0.71	0.7	0.73897	0.057051	40.9788	0.245271	0.577837	-0.167611	0.245271	0.146279	0.0288453	0.59721	-0.306261	0.0234439
VII	U	19	3	O	1	0.6	0.71	0.7	0.73897	0.0446749	36.1068	0.174873	0.56182	-0.194516	0.174873	0.124958	0.0157584	0.579955	-0.311739	0.035396
VII	U	19	3	O	1	0.6	0.71	0.7	0.73897	0.0331265	39.2504	0.114981	0.452535	-0.262182	0.114981	0.0860181	-0.0856477	0.603438	-0.340342	0.0485476
VII	U	19	3	O	1	0.6	0.71	0.7	0.73897	0.0268033	46.5408	0.101662	0.376412	-0.265634	0.101662	0.0176013	-0.101689	0.598981	-0.281882	0.0493148
VII	U	19	3	O	1	0.6	0.71	0.7	0.73897	0.0371186	38.102	0.138954	0.576289	-0.264056	0.138954	0.145928	-0.0508693	0.59879	-0.394226	0.0412047
VII	U	19	3	O	1	0.6	0.71	0.7	0.73897	0.0362221	40.1157	0.135496	0.573952	-0.285956	0.135496	0.12586	-0.0806915	0.587791	-0.397239	0.0412235
VII	U	19	3	O	1	0.6	0.71	0.7	0.73897	0.0312621	42.2045	0.106763	0.534399	-0.291252	0.106763	0.0892195	-0.0850016	0.577519	-0.370272	0.0508006
VII	U	20	3	O	1	0.6	0.79	0.7	0.75896	0.0346738	39.1543	0.122961	0.497339	-0.317062	0.122961	0.120422	-0.103969	0.559006	-0.4185	0.0476938
VII	U	20	3	O	1	0.6	0.79	0.7	0.75896	0.0467384	42.942	0.179447	0.396012	-0.348726	0.179447	0.00233273	-0.196346	0.588869	-0.348608	0.0366482
VII	U	20	3	O	1	0.6	0.79	0.7	0.75896	0.0341311	39.0235	0.117128	0.375241	-0.339957	0.117128	-0.00117446	-0.198991	0.609808	-0.337581	0.0511806
VII	U	20	3	O	1	0.6	0.79	0.7	0.75896	0.0449955	36.9388	0.163517	0.480998	-0.317621	0.163517	0.0989648	-0.138412	0.61416	-0.398485	0.0402185
VII	U	20	3	O	1	0.6	0.79	0.7	0.75896	0.0471641	41.0558	0.202656	0.423774	-0.291633	0.202656	0.0393501	-0.141976	0.630994	-0.325604	0.0246522
VII	U	20	3	O	1	0.6	0.79	0.7	0.75896	0.0595114	35.3555	0.209224	0.592564	-0.238672	0.209224	0.200566	-0.00974383	0.627633	-0.417197	0.0360514
VII	U	20	3	O	1	0.6	0.79	0.7	0.75896	0.0297961	39.5484	0.119367	0.529223	-0.231404	0.119367	0.125213	-0.0357952	0.620241	-0.347788	0.0442731
VII	U	20	3	O	1	0.6	0.79	0.7	0.75896	0.0412597	40.1988	0.188117	0.45802	-0.282509	0.188117	0.111497	-0.111665	0.628841	-0.381136	0.027841
VII	U	20	3	O	1	0.6	0.79	0.7	0.75896	0.0411559	41.0391	0.119913	0.460961	-0.329895	0.119913	0.0682624	-0.152852	0.59282	-0.388587	0.053772
VII	U	20	3	O	1	0.6	0.79	0.7	0.75896	0.0577494	36.5124	0.180034	0.568364	-0.265424	0.180034	0.185069	-0.0380715	0.618562	-0.427844	0.046356
VII	U	20	3	O	1	0.6	0.79	0.7	0.75896	0.0529225	34.8148	0.210808	0.384765	-0.259054	0.210808	0.027791	-0.118989	0.648349	-0.284164	0.0284888
VII	U	20	3	O	1	0.6	0.79	0.7	0.75896	0.0605601	40.2273	0.201751	0.546784	-0.286072	0.201751	0.130243	-0.069628	0.604202	-0.401008	0.0369844
VII	U	20	3	O	1	0.6	0.79	0.7	0.75896	0.0620859	36.6103	0.243588	0.552826	-0.233426	0.243588	0.126349	-0.0400816	0.624568	-0.348929	0.0276279
VII	U	20	3	O	1	0.6	0.79	0.7	0.75896	0.0321409	43.5956	0.114811	0.373577	-0.309568	0.114811	0.0153994	-0.142862	0.546714	-0.323058	0.0475607
VII	U	20	3	O	1	0.6	0.79	0.7	0.75896	0.0209478	41.0655	0.0534067	0.532642	-0.27479	0.0534067	0.158451	-0.0602365	0.585704	-0.413849	0.0709471
VII	U	20	3	O	1	0.6	0.79	0.7	0.75896	0.018774	39.6739	0.0523128	0.579497	-0.284114	0.0523128	0.156251	-0.0493825	0.587623	-0.421081	0.0673817
VII	U	24	4	O	1	0.6	0.93	1	0.864288	0.0369002	35.8623	0.141058	0.578154	-0.29193	0.141058	0.123161	-0.0833249	0.575299	-0.400555	0.0417782
VII	U	24	4	O	1	0.6	0.93	1	0.864288	0.0501428	39.0464	0.198768	0.537936	-0.217934	0.198768	0.142007	-0.029549	0.627093	-0.348507	0.0326746
VII	U	24	4	O	1	0.6	0.93	1	0.864288	0.0406422	36.6495	0.165292	0.624039	-0.181142	0.165292	0.188094	0.0462943	0.628658	-0.356483	0.0344185
VII	U	24	4	O	1	0.6	0.93	1	0.864288	0.0547393	38.4947	0.218705	0.592327	-0.266992	0.218705	0.165152	-0.0508393	0.59884	-0.412344	0.0293915
VII	U	24	4	O	1	0.6	0.93	1	0.864288	0.0432298	38.9376	0.171941	0.597866	-0.261811	0.171941	0.166914	-0.0564498	0.582245	-0.409745	0.0341413
VII	U	24	4	O	1	0.6	0.93	1	0.864288	0.0376887	40.6312	0.141093	0.547759	-0.189767	0.141093	0.146598	0.00565806	0.623135	-0.326447	0.0402593
VII	U	24	4	O	1	0.6	0.93	1	0.864288	0.0233295	43.3534	0.0690454	0.439238	-0.25158	0.0690454	0.11366	-0.0782872	0.614728	-0.354647	0.0635192
VII	U	24	4	O	1	0.6	0.93	1	0.864288	0.0421203	46.6713	0.15037	0.433665	-0.339469	0.15037	0.0173552	-0.187822	0.560937	-0.354575	0.0412676
VII	U	24	4	O	1	0.6	0.93	1	0.864288	0.0457356	35.653	0.18033	0.62252	-0.265231	0.18033	0.165541	-0.0337086	0.587502	-0.412612	0.0325556
VII	U	24	4	O	1	0.6	0.93	1	0.864288	0.0409204	35.8775	0.154771	0.564846	-0.154553	0.154771	0.152331	0.053906	0.606565	-0.299858	0.0381034
VII	U	24	4	O	1	0.6	0.93	1	0.864288	0.0347361	37.6631	0.133484	0.578888	-0.268261	0.133484	0.119181	-0.0531995	0.610974	-0.374984	0.0410464
VII	U	24	4	O	1	0.6	0.93	1	0.864288	0.0435415	42.3276	0.173914	0.577217	-0.249907	0.173914	0.092924	-0.0354391	0.592864	-0.335731	0.0346027
VII	U	24	4	O	1	0.6	0.93	1	0.864288	0.0387957	36.4847	0.138103	0.589277	-0.250464	0.138103	0.161027	-0.0356207	0.6096	-0.394614	0.0419275
VII	U	24	4	O	1	0.6	0.93	1	0.864288	0.0395879	40.5518	0.158689	0.423414	-0.269142	0.158689	0.0955907	-0.0976388	0.582266	-0.355053	0.0379177
VII	U	24	4	O	1	0.6	0.93	1	0.864288	0.0372061	39.0565	0.143646	0.547418	-0.270779	0.143646	0.0956274	-0.0725778	0.59855	-0.356959	0.039899
VII	U	24	4	O	1	0.6	0.93	1	0.864288	0.0314686	41.623	0.117661	0.595081	-0.276933	0.117661	0.120588	-0.0324502	0.58593	-0.384509	0.0484788
VII	U	24	4	O	1	0.6	0.93	1	0.864288	0.0370004	39.9663	0.166854	0.561481	-0.258469	0.166854	0.108517	-0.0207372	0.581627	-0.356695	0.0308869
VII	U	24	4	O	1	0.6	0.93	1	0.864288	0.0469138	42.474	0.187148	0.584201	-0.29039	0.187148	0.0944716	-0.0781527	0.59496	-0.374918	0.0335119
VII	U	24	4	O	1	0.6	0.93	1	0.864288	0.0408795	41.5459	0.161124	0.414251	-0.284367	0.161124	0.0213703	-0.111792	0.548406	-0.303741	0.0373487
VII	U	24	4	O	1	0.6	0.93	1	0.864288	0.0466659	40.8742	0.175377	0.55333	-0.285762	0.175377	0.115981	-0.0594184	0.575441	-0.388098	0.0366334
VII	U	24	4	O	1	0.6	0.93	1	0.864288	0.0448737	36.0342	0.17314	0.620761	-0.272217	0.17314	0.160523	-0.0273251	0.59954	-0.413419	0.0359444
VII	U	24	4	O	1	0.6	0.93	1	0.864288	0.0277634	42.0958	0.0935202	0.510182	-0.295827	0.0935202	0.0816484	-0.0834682	0.561292	-0.367889	0.0520446
VII	U	24	4	O	1	0.6	0.93	1	0.864288	0.0442251	41.4616	0.172174	0.545984	-0.276857	0.172174	0.111514	-0.0607893	0.570186	-0.37627	0.0356295
VII	U	24	4	O	1	0.6	0.93	1	0.864288	0.0393919	45.465	0.155177	0.403822	-0.321362	0.155177	-0.00583617	-0.146591	0.561761	-0.315304	0.0384089
VII	U	24	4	O	1	0.6	0.93	1	0.864288	0.0251191	43.8906	0.0914992	0.422898	-0.300797	0.0914992	0.0593642	-0.0975867	0.566985	-0.352546	0.0501862
VII	U	24	4	O	1	0.6	0.93	1	0.864288	0.0415414	40.9858	0.16268	0.459756	-0.292877	0.16268	0.0722449	-0.114703	0.592097	-0.357312	0.037805
VII	B	19	3	O	1	0.8	0.71	0.7	0.794075	0.0223507	44.896	0.0664044	0.346591	-0.257173	0.0664044	0.0489691	-0.108223	0.648036	-0.302107	0.0628149
VII	B	19	3	O	1	0.8	0.71	0.7	0.794075	0.0193917	37.0142	0.0582642	0.565942	-0.155785	0.0582642	0.221921	0.0601329	0.644595	-0.365727	0.0735788
VII	B	19	3	O	1	0.8	0.71	0.7	0.794075	0.0244059	45.1815	0.0888408	0.39309	-0.308134	0.0888408	-0.00416027	-0.136035	0.597897	-0.30456	0.052151
VII	B	20	3	O	1	0.8	0.79	0.7	0.815556	0.028097	46.6392	0.101316	0.346371	-0.282105	0.101316	0.0232868	-0.128694	0.640125	-0.303585	0.0470212
VII	N	20	3	O	1	0.6	0.79	0.7	0.75896	0.0668037	45.2584	0.256829	0.390509	-0.303339	0.256829	0.0343745	-0.143092	0.594821	-0.33342	0.0271074
VII	N	20	3	O	1	0.6	0.79	0.7	0.75896	0.0403033	35.897	0.158229	0.503508	-0.246787	0.158229	0.164934	-0.0439	0.597354	-0.392555	0.0398704
VII	B	19	3	F	1	0.8	0.71	0.7	0.794075	0.027445	43.6619	0.0973523	0.282699	-0.289838	0.0973523	-0.00870687	-0.176517	0.668619	-0.282007	0.0494145
VII	B	20	3	F	1	0.8	0.79	0.7	0.815556	0.0152247	47.4146	0.0458742	0.256971	-0.313722	0.0458742	-0.104281	-0.16619	0.555799	-0.2169	0.0693565
VII	B	20	3	F	1	0.8	0.79	0.7	0.815556	0.0252307	47.9713	0.0830043	0.262422	-0.292981	0.0830043	-0.0550563	-0.146646	0.590988	-0.240457	0.057065
VII	B	24	4	F	1	0.8	0.93	1	0.928738	0.0595532	31.1156	0.235407	0.388455	-0.141567	0.235407	0.141688	0.0395917	0.645504	-0.277159	0.0274732
VII	B	24	4	F	1	0.8	0.93	1	0.928738	0.0561524	37.0335	0.225492	0.402419	-0.158865	0.225492	0.130671	-0.0107949	0.645348	-0.283381	0.0279153
VII	B	24	4	F	1	0.8	0.93	1	0.928738	0.0327747	38.6569	0.11915	0.411881	-0.256732	0.11915	0.0681688	-0.102049	0.616946	-0.319339	0.0450265
VII	B	24	4	F	1	0.8	0.93	1	0.928738	0.0347741	43.2368	0.124662	0.361721	-0.308886	0.124662	-0.00701692	-0.165783	0.56799	-0.302528	0.0445255
VII	B	24	4	F	1	0.8	0.93	1	0.928738	0.0381673	40.696	0.135559	0.368762	-0.265172	0.135559	0.0371077	-0.113604	0.609776	-0.299462	0.045243
VII	B	24	4	F	1	0.8	0.93	1	0.928738	0.0298995	40.0853	0.114025	0.483966	-0.300426	0.114025	0.0598136	-0.106611	0.597108	-0.35347	0.0461076
VII	F	24	4	F	1	0.7	0.93	1	0.898246	0.0373321	40.3111	0.140906	0.422652	-0.294109	0.140906	0.0185963	-0.156717	0.612654	-0.311086	0.041366
VII	F	24	4	F	1	0.7	0.93	1	0.898246	0.0210817	41.5155	0.0600017	0.360095	-0.335599	0.0600017	-0.0106913	-0.192541	0.566755	-0.326268	0.0689342
VII	F	24	4	F	1	0.7	0.93	1	0.898246	0.0293267	39.9225	0.0949872	0.434254	-0.329347	0.0949872	0.0189346	-0.179199	0.581873	-0.346051	0.0546697
VII	F	24	4	F	1	0.7	0.93	1	0.898246	0.0542801	38.3482	0.166446	0.461353	-0.281747	0.166446	0.0765349	-0.121783	0.601736	-0.350067	0.0451452
VII	F	24	4	F	1	0.7	0.93	1	0.898246	0.0359938	37.9994	0.118788	0.50233	-0.296055	0.118788	0.0827341	-0.118287	0.606847	-0.369467	0.0467838
VII	F	24	4	F	1	0.7	0.93	1	0.898246	0.0393756	41.0911	0.141461	0.444988	-0.340973	0.141461	0.0066291	-0.189609	0.611569	-0.346329	0.0428713
VII	F	24	4	F	1	0.7	0.93	1	0.898246	0.0259642	38.4386	0.089573	0.52821	-0.326808	0.089573	0.055793	-0.151801	0.600412	-0.375729	0.0526558
VII	F	24	4	F	1	0.7	0.93	1	0.898246	0.0340872	37.8224	0.125586	0.47682	-0.30799	0.125586	0.0505864	-0.138254	0.608335	-0.353021	0.0456962
VII	F	24	4	F	1	0.7	0.93	1	0.898246	0.0393552	40.4905	0.134832	0.612003	-0.326077	0.134832	0.0469395	-0.142869	0.619284	-0.367567	0.0465453
VII	F	24	4	F	1	0.7	0.93	1	0.898246	0.0243251	42.1136	0.0846817	0.503234	-0.330685	0.0846817	0.0503612	-0.15434	0.629696	-0.374433	0.0550171
VII	F	24	4	F	1	0.7	0.93	1	0.898246	0.0399586	36.0884	0.168759	0.390069	-0.18949	0.168759	0.109892	-0.026712	0.657386	-0.293563	0.0346009
VII	F	24	4	F	1	0.7	0.93	1	0.898246	0.0319692	36.2607	0.102863	0.474003	-0.258056	0.102863	0.0995237	-0.0841368	0.630312	-0.348532	0.0520457
VII	F	24	4	F	1	0.7	0.93	1	0.898246	0.0441536	34.6678	0.155773	0.52869	-0.213897	0.155773	0.153691	-0.0429193	0.644752	-0.355702	0.0423419
VII	F	24	4	F	1	0.7	0.93	1	0.898246	0.041623	35.9379	0.16039	0.463127	-0.203995	0.16039	0.139095	-0.0295791	0.645512	-0.333597	0.0402281
VII	F	24	4	F	1	0.7	0.93	1	0.898246	0.0466098	33.4729	0.179733	0.516631	-0.195888	0.179733	0.173546	-0.00561499	0.62945	-0.357073	0.0352038
VII	F	24	4	F	1	0.7	0.93	1	0.898246	0.0446612	36.6499	0.174528	0.531329	-0.227191	0.174528	0.138107	-0.0333845	0.629969	-0.354026	0.0364989
VII	F	24	4	F	1	0.7	0.93	1	0.898246	0.0238919	40.5914	0.107389	0.549233	-0.288548	0.107389	0.0887062	-0.0955399	0.642725	-0.367645	0.039107
VII	F	24	4	F	1	0.7	0.93	1	0.898246	0.0294691	42.0858	0.10231	0.405037	-0.265472	0.10231	0.0606602	-0.11031	0.634184	-0.321003	0.0524702
VII	F	24	4	F	1	0.7	0.93	1	0.898246	0.0645113	38.7583	0.257273	0.422734	-0.227882	0.257273	0.127376	-0.0650449	0.632779	-0.345099	0.0250661
VII	F	24	4	F	1	0.7	0.93	1	0.898246	0.0338856	36.348	0.121097	0.368031	-0.250386	0.121097	0.053416	-0.102223	0.611395	-0.300133	0.0451901
VII	F	24	4	F	1	0.7	0.93	1	0.898246	0.0790734	30.0507	0.30566	0.408898	-0.0477256	0.30566	0.165262	0.0954869	0.675386	-0.210688	0.0201102
VII	F	24	4	F	1	0.7	0.93	1	0.898246	0.0368751	37.9514	0.139986	0.320353	-0.22786	0.139986	0.0583235	-0.0941052	0.645809	-0.282783	0.0434763
VII	F	24	4	F	1	0.7	0.93	1	0.898246	0.0655669	33.1915	0.243173	0.313454	-0.0856023	0.243173	0.180943	0.0324957	0.672984	-0.2624	0.0255102
VII	F	24	4	F	1	0.7	0.93	1	0.898246	0.0608398	38.2634	0.268648	0.35525	-0.100698	0.268648	0.143275	0.0284659	0.666678	-0.240602	0.0200715
VII	F	24	4	F	1	0.7	0.93	1	0.898246	0.0577349	34.9919	0.215661	0.342311	-0.205375	0.215661	0.0698108	-0.0612797	0.632092	-0.271539	0.0324249
VII	F	24	4	F	1	0.7	0.93	1	0.898246	0.0168547	36.8671	0.0425613	0.443884	-0.258852	0.0425613	0.0804515	-0.0962529	0.64056	-0.332121	0.0704225
VII	M	23	3	F	1	0.5	0.85	0.7	0.738536	0.074558	35.3653	0.295035	0.439686	-0.252042	0.295035	0.0909313	-0.0795064	0.586756	-0.335178	0.0205128
VII	M	23	3	F	1	0.5	0.85	0.7	0.738536	0.0498931	44.4198	0.215465	0.483678	-0.360825	0.215465	0.0142075	-0.201978	0.616573	-0.37265	0.0262289
VII	M	23	3	F	1	0.5	0.85	0.7	0.738536	0.0581591	39.5794	0.186322	0.570637	-0.302633	0.186322	0.127351	-0.0899818	0.594845	-0.412427	0.0431372
VII	N	20	3	F	1	0.6	0.79	0.7	0.75896	0.0683111	42.2094	0.260902	0.492904	-0.307434	0.260902	0.062012	-0.132578	0.606738	-0.361764	0.0263879
VII	N	20	3	F	1	0.6	0.79	0.7	0.75896	0.072513	34.0624	0.289405	0.478356	-0.30126	0.289405	0.098555	-0.0946965	0.560208	-0.387365	0.0214223
VII	N	20	3	F	1	0.6	0.79	0.7	0.75896	0.0587362	39.3116	0.227972	0.591922	-0.349859	0.227972	0.140041	-0.113778	0.564645	-0.466525	0.031639
VII	N	20	3	F	1	0.6	0.79	0.7	0.75896	0.0595616	41.7418	0.257643	0.541935	-0.287701	0.257643	0.0928151	-0.0852558	0.593637	-0.370077	0.0209729
VII	N	20	3	F	1	0.6	0.79	0.7	0.75896	0.0643195	44.5025	0.260122	0.436524	-0.293047	0.260122	0.0443897	-0.128794	0.616504	-0.332113	0.0236906
VII	N	20	3	F	1	0.6	0.79	0.7	0.75896	0.0557235	43.1757	0.225833	0.539359	-0.323626	0.225833	0.0859702	-0.126914	0.603917	-0.39711	0.0289949
VII	N	20	3	F	1	0.6	0.79	0.7	0.75896	0.0406933	39.0127	0.159589	0.478417	-0.273815	0.159589	0.129795	-0.088125	0.624699	-0.388621	0.0371458
VII	N	20	3	F	1	0.6	0.79	0.7	0.75896	0.0337749	37.6981	0.131766	0.466719	-0.246662	0.131766	0.152243	-0.0562792	0.639667	-0.382741	0.0426228
VII	N	20	3	F	1	0.6	0.79	0.7	0.75896	0.0594548	33.422	0.236498	0.455244	-0.240733	0.236498	0.0935715	-0.0616528	0.612056	-0.326154	0.0265598
VII	N	20	3	F	1	0.6	0.79	0.7	0.75896	0.0596299	42.4652	0.227646	0.286432	-0.264348	0.227646	-0.00530968	-0.12059	0.536886	-0.258823	0.0300687
VII	N	20	3	F	1	0.6	0.79	0.7	0.75896	0.0456699	40.8135	0.177081	0.439738	-0.240535	0.177081	0.120156	-0.0592745	0.618226	-0.34948	0.036412
VII	N	20	3	F	1	0.6	0.79	0.7	0.75896	0.0571511	43.1848	0.224152	0.479446	-0.332259	0.224152	0.0527331	-0.146656	0.561733	-0.377348	0.0284978
VII	N	20	3	F	1	0.6	0.79	0.7	0.75896	0.0609205	42.9739	0.235399	0.42532	-0.301489	0.235399	0.0344378	-0.141376	0.613902	-0.331488	0.0275668
VII	N	20	3	F	1	0.6	0.79	0.7	0.75896	0.062541	41.7008	0.240018	0.37997	-0.29529	0.240018	0.040744	-0.150521	0.601743	-0.330675	0.0285108
VII	N	20	3	F	1	0.6	0.79	0.7	0.75896	0.0396163	36.322	0.176553	0.353161	-0.294162	0.176553	0.0147189	-0.1392	0.598298	-0.307376	0.0307101
VII	N	20	3	F	1	0.6	0.79	0.7	0.75896	0.0500815	37.9492	0.173906	0.395331	-0.271668	0.173906	0.0438919	-0.116397	0.609608	-0.311332	0.0397467
VII	N	20	3	F	1	0.6	0.79	0.7	0.75896	0.0513986	39.9525	0.201661	0.503897	-0.288103	0.201661	0.116564	-0.100746	0.623173	-0.39017	0.0324636
VII	N	20	3	F	1	0.6	0.79	0.7	0.75896	0.0630175	41.059	0.254702	0.375634	-0.227148	0.254702	0.0557734	-0.0799784	0.657763	-0.27923	0.0245054
VII	N	20	3	F	1	0.6	0.79	0.7	0.75896	0.064323	39.3952	0.254968	0.443952	-0.232613	0.254968	0.0826419	-0.061581	0.631578	-0.308984	0.0252318
VII	U	19	3	F	1	0.6	0.71	0.7	0.73897	0.0209927	45.1526	0.0545378	0.35075	-0.181251	0.0545378	0.0700248	-0.00440444	0.613358	-0.243784	0.0678136
VII	U	19	3	F	1	0.6	0.71	0.7	0.73897	0.023533	44.3593	0.0750925	0.449122	-0.241809	0.0750925	0.0662035	-0.0469107	0.596729	-0.302949	0.0574254
VII	U	19	3	F	1	0.6	0.71	0.7	0.73897	0.0198619	46.3859	0.0594101	0.426828	-0.288906	0.0594101	0.03875	-0.0962053	0.571741	-0.322495	0.0631603
VII	U	19	3	F	1	0.6	0.71	0.7	0.73897	0.0110832	46.4091	0.0274339	0.448038	-0.295945	0.0274339	0.0750707	-0.10948	0.568649	-0.361513	0.0848191
VII	U	19	3	F	1	0.6	0.71	0.7	0.73897	0.0585878	43.5412	0.242124	0.459464	-0.22468	0.242124	0.0568281	-0.0477461	0.607266	-0.278207	0.0255377
VII	U	19	3	F	1	0.6	0.71	0.7	0.73897	0.0513165	40.3586	0.178994	0.587545	-0.145967	0.178994	0.125831	0.0329228	0.600753	-0.266757	0.0454794
VII	U	19	3	F	1	0.6	0.71	0.7	0.73897	0.0515945	45.4317	0.216792	0.484103	-0.210869	0.216792	0.0647062	-0.0172242	0.580482	-0.27202	0.0280845
VII	U	19	3	F	1	0.6	0.71	0.7	0.73897	0.045953	40.052	0.193514	0.44262	-0.219282	0.193514	0.037952	-0.0362436	0.548322	-0.25439	0.0329197
VII	U	19	3	F	1	0.6	0.71	0.7	0.73897	0.0488438	49.3727	0.194699	0.3949	-0.264003	0.194699	0.00417019	-0.100597	0.585833	-0.26787	0.0324456
VII	U	19	3	F	1	0.6	0.71	0.7	0.73897	0.0534249	37.1369	0.216356	0.47928	-0.253417	0.216356	0.0713932	-0.0533019	0.557577	-0.318814	0.0291737
VII	U	19	3	F	1	0.6	0.71	0.7	0.73897	0.0411632	43.5553	0.154459	0.495057	-0.286304	0.154459	0.0752233	-0.0929708	0.563055	-0.353638	0.0414645
VII	U	19	3	F	1	0.6	0.71	0.7	0.73897	0.0399724	37.4207	0.150226	0.520954	-0.229387	0.150226	0.126129	-0.0282714	0.605299	-0.344605	0.0400801
VII	U	19	3	F	1	0.6	0.71	0.7	0.73897	0.0476459	44.9161	0.184532	0.548467	-0.276125	0.184532	0.123619	-0.0662181	0.595372	-0.385923	0.0358771
VII	U	19	3	F	1	0.6	0.71	0.7	0.73897	0.0381308	37.8653	0.198612	0.503712	-0.243123	0.198612	0.12425	-0.0496429	0.577672	-0.356404	0.0219007
VII	U	19	3	F	1	0.6	0.71	0.7	0.73897	0.065192	49.3715	0.217625	0.352596	-0.302527	0.217625	-0.011942	-0.149522	0.591472	-0.291555	0.0381593
VII	U	19	3	F	1	0.6	0.71	0.7	0.73897	0.0464904	38.8276	0.173834	0.494144	-0.24788	0.173834	0.0970778	-0.0507731	0.583463	-0.336005	0.0366625
VII	U	19	3	F	1	0.6	0.71	0.7	0.73897	0.0462249	39.7897	0.175259	0.541608	-0.219506	0.175259	0.116463	-0.00825154	0.593349	-0.327349	0.0370653
VII	U	19	3	F	1	0.6	0.71	0.7	0.73897	0.0516857	50.7762	0.18498	0.407221	-0.300431	0.18498	0.0152736	-0.124019	0.592569	-0.313712	0.037301
VII	U	19	3	F	1	0.6	0.71	0.7	0.73897	0.0509324	36.2079	0.221836	0.446536	-0.210727	0.221836	0.0546332	-0.036763	0.605782	-0.262061	0.0235586
VII	U	19	3	F	1	0.6	0.71	0.7	0.73897	0.0453923	47.9059	0.158703	0.45072	-0.309831	0.158703	0.0315023	-0.123106	0.574199	-0.337759	0.0420551
VII	U	19	3	F	1	0.6	0.71	0.7	0.73897	0.0474072	39.7016	0.181292	0.549018	-0.243831	0.181292	0.110968	-0.0216364	0.580487	-0.345032	0.0353251
VII	U	19	3	F	1	0.6	0.71	0.7	0.73897	0.0319183	40.1005	0.114342	0.408226	-0.267137	0.114342	0.111725	-0.0862638	0.62454	-0.36795	0.044865
VII	U	19	3	F	1	0.6	0.71	0.7	0.73897	0.027791	41.7976	0.101061	0.447569	-0.316379	0.101061	0.0577942	-0.136657	0.592343	-0.367214	0.0507572
VII	U	19	3	F	1	0.6	0.71	0.7	0.73897	0.0279082	39.5561	0.101142	0.449827	-0.23951	0.101142	0.166307	-0.0752082	0.666655	-0.389988	0.0465114
VII	U	19	3	F	1	0.6	0.71	0.7	0.73897	0.0319586	45.0951	0.107586	0.498435	-0.319896	0.107586	0.0301086	-0.133884	0.599381	-0.346623	0.0527752
VII	U	19	3	F	1	0.6	0.71	0.7	0.73897	0.0275023	47.9847	0.110717	0.307306	-0.266672	0.110717	0.034455	-0.104756	0.632435	-0.298963	0.0430367
VII	U	19	3	F	1	0.6	0.71	0.7	0.73897	0.0336317	45.8592	0.1214	0.464401	-0.272156	0.1214	0.0744426	-0.095678	0.598958	-0.34018	0.0476082
VII	U	19	3	F	1	0.6	0.71	0.7	0.73897	0.0329042	40.3032	0.126161	0.550199	-0.297384	0.126161	0.108245	-0.0876032	0.581459	-0.391723	0.0424207
VII	U	19	3	F	1	0.6	0.71	0.7	0.73897	0.024681	50.7076	0.0789735	0.401255	-0.297585	0.0789735	0.0132491	-0.0958117	0.554679	-0.310113	0.0560522
VII	U	19	3	F	1	0.6	0.71	0.7	0.73897	0.0345518	42.7552	0.128147	0.381734	-0.281368	0.128147	0.0119053	-0.0964474	0.525092	-0.291723	0.044179
VII	U	19	3	F	1	0.6	0.71	0.7	0.73897	0.0325187	46.8831	0.122158	0.351739	-0.274313	0.122158	0.00394494	-0.101787	0.531622	-0.277641	0.0444134
VII	U	19	3	F	1	0.6	0.71	0.7	0.73897	0.0181217	47.4362	0.0498172	0.373572	-0.263631	0.0498172	-0.0170067	-0.0936854	0.581971	-0.247178	0.0688308
VII	U	19	3	F	1	0.6	0.71	0.7	0.73897	0.0323635	47.0002	0.124875	0.397754	-0.309143	0.124875	-0.0150242	-0.12652	0.531862	-0.295146	0.0419669
VII	U	19	3	F	1	0.6	0.71	0.7	0.73897	0.0123935	47.8197	0.034438	0.271225	-0.214494	0.034438	0.0482248	-0.0773844	0.664931	-0.259547	0.076136
VII	U	20	3	F	1	0.6	0.79	0.7	0.75896	0.0419683	43.0857	0.153361	0.271041	-0.257846	0.153361	-0.00565544	-0.0984346	0.480669	-0.251705	0.0428494
VII	U	20	3	F	1	0.6	0.79	0.7	0.75896	0.0826208	42.7366	0.293262	0.40999	-0.324535	0.293262	0.0151445	-0.15496	0.546693	-0.337265	0.0253021
VII	U	20	3	F	1	0.6	0.79	0.7	0.75896	0.0429054	39.0645	0.224978	0.411608	-0.302161	0.224978	0.0345983	-0.118683	0.554651	-0.331337	0.0179984
VII	U	20	3	F	1	0.6	0.79	0.7	0.75896	0.051956	40.7813	0.131259	0.475813	-0.252347	0.131259	0.11494	-0.0589791	0.596337	-0.3565	0.0643778
VII	U	20	3	F	1	0.6	0.79	0.7	0.75896	0.0753643	38.2757	0.277965	0.330609	-0.279645	0.277965	0.00547946	-0.157159	0.613199	-0.283627	0.0272349
VII	U	20	3	F	1	0.6	0.79	0.7	0.75896	0.045261	37.701	0.181149	0.408476	-0.289244	0.181149	0.0586171	-0.152304	0.595719	-0.341719	0.034421
VII	U	20	3	F	1	0.6	0.79	0.7	0.75896	0.039424	43.871	0.129502	0.386523	-0.371646	0.129502	-0.0192772	-0.217738	0.561445	-0.35464	0.0484064
VII	U	20	3	F	1	0.6	0.79	0.7	0.75896	0.046631	36.9692	0.187348	0.366949	-0.292051	0.187348	0.0275573	-0.153906	0.577576	-0.316931	0.0326393
VII	U	20	3	F	1	0.6	0.79	0.7	0.75896	0.0499893	41.1916	0.203094	0.58355	-0.302538	0.203094	0.154367	-0.0862676	0.629036	-0.435426	0.029351
VII	U	20	3	F	1	0.6	0.79	0.7	0.75896	0.0265811	38.631	0.0888796	0.42018	-0.314488	0.0888796	0.0381568	-0.16497	0.578915	-0.348357	0.0569197
VII	U	20	3	F	1	0.6	0.79	0.7	0.75896	0.0356074	40.3574	0.185596	0.473688	-0.2612	0.185596	0.138503	-0.0720318	0.645101	-0.384058	0.022869
VII	U	20	3	F	1	0.6	0.79	0.7	0.75896	0.0305313	39.3128	0.0987069	0.403779	-0.307849	0.0987069	0.0387075	-0.146084	0.584953	-0.341694	0.0536287
VII	U	20	3	F	1	0.6	0.79	0.7	0.75896	0.0373402	38.7214	0.126965	0.458768	-0.327221	0.126965	0.0325416	-0.176807	0.60272	-0.355072	0.0471743
VII	U	20	3	F	1	0.6	0.79	0.7	0.75896	0.0317285	40.5765	0.114467	0.476111	-0.319794	0.114467	0.0382785	-0.14994	0.582028	-0.35371	0.0487303
VII	U	20	3	F	1	0.6	0.79	0.7	0.75896	0.0448044	40.204	0.154765	0.472028	-0.319651	0.154765	0.0379588	-0.157162	0.598632	-0.352904	0.0427675
VII	U	20	3	F	1	0.6	0.79	0.7	0.75896	0.0284003	38.8375	0.0905316	0.462148	-0.308709	0.0905316	0.0394822	-0.136869	0.591046	-0.343794	0.056705
VII	U	20	3	F	1	0.6	0.79	0.7	0.75896	0.0367007	42.6061	0.127317	0.45696	-0.337219	0.127317	0.0210897	-0.179802	0.598522	-0.355715	0.048631
VII	U	20	3	F	1	0.6	0.79	0.7	0.75896	0.0317569	36.2201	0.116616	0.516021	-0.289642	0.116616	0.0722531	-0.10956	0.613215	-0.354341	0.0458669
VII	U	20	3	F	1	0.6	0.79	0.7	0.75896	0.0320884	40.4002	0.114434	0.475403	-0.30818	0.114434	0.0573929	-0.149403	0.600992	-0.359178	0.0480402
VII	U	20	3	F	1	0.6	0.79	0.7	0.75896	0.0340021	41.8154	0.104323	0.507117	-0.256558	0.104323	0.103258	-0.0686369	0.642231	-0.350069	0.0570248
VII	U	20	3	F	1	0.6	0.79	0.7	0.75896	0.0323587	40.9967	0.106879	0.436111	-0.32059	0.106879	0.0291268	-0.144591	0.592187	-0.346733	0.0505112
VII	U	20	3	F	1	0.6	0.79	0.7	0.75896	0.0370282	38.9859	0.130439	0.478242	-0.320546	0.130439	0.023269	-0.165374	0.61208	-0.34095	0.04495
VII	U	20	3	F	1	0.6	0.79	0.7	0.75896	0.0348212	39.6135	0.123438	0.491185	-0.293744	0.123438	0.0666149	-0.126884	0.597218	-0.353423	0.0468037
VII	U	20	3	F	1	0.6	0.79	0.7	0.75896	0.0450497	38.7166	0.173438	0.475251	-0.274545	0.173438	0.0635432	-0.117978	0.623359	-0.332327	0.0350542
VII	U	20	3	F	1	0.6	0.79	0.7	0.75896	0.038563	40.653	0.149281	0.497476	-0.293076	0.149281	0.0664212	-0.122112	0.617659	-0.352604	0.0395006
VII	U	20	3	F	1	0.6	0.79	0.7	0.75896	0.0340021	39.5281	0.126762	0.505918	-0.314595	0.126762	0.0472567	-0.14233	0.612402	-0.356064	0.0435215
VII	U	20	3	F	1	0.6	0.79	0.7	0.75896	0.0372057	36.1326	0.139198	0.462236	-0.290544	0.139198	0.0532954	-0.120246	0.615963	-0.338712	0.0422377
VII	U	20	3	F	1	0.6	0.79	0.7	0.75896	0.0366174	42.8548	0.137756	0.42449	-0.294422	0.137756	0.034401	-0.156039	0.617857	-0.325397	0.0428391
VII	U	20	3	F	1	0.6	0.79	0.7	0.75896	0.0416436	38.0621	0.142465	0.444005	-0.242344	0.142465	0.0659418	-0.0714266	0.619883	-0.30334	0.0448251
VII	U	20	3	F	1	0.6	0.79	0.7	0.75896	0.0361365	37.7892	0.130757	0.531828	-0.294561	0.130757	0.0864489	-0.111687	0.608694	-0.371275	0.0453562
VII	U	20	3	F	1	0.6	0.79	0.7	0.75896	0.041199	38.4614	0.144389	0.493663	-0.288499	0.144389	0.0744555	-0.116523	0.600229	-0.35522	0.044607
VII	U	20	3	F	1	0.6	0.79	0.7	0.75896	0.0376988	40.3902	0.123179	0.528185	-0.274865	0.123179	0.102828	-0.0793779	0.626993	-0.367051	0.0488547
VII	U	20	3	F	1	0.6	0.79	0.7	0.75896	0.0418721	40.3678	0.142385	0.478219	-0.207964	0.142385	0.0880266	-0.0323544	0.637115	-0.290372	0.0459566
VII	U	20	3	F	1	0.6	0.79	0.7	0.75896	0.0388048	40.0397	0.158593	0.534052	-0.286467	0.158593	0.0989819	-0.094166	0.616759	-0.374773	0.0371386
VII	U	20	3	F	1	0.6	0.79	0.7	0.75896	0.0333817	37.6845	0.119064	0.536334	-0.290744	0.119064	0.0732139	-0.101232	0.610242	-0.356557	0.0474905
VII	U	20	3	F	1	0.6	0.79	0.7	0.75896	0.0347321	40.4968	0.121069	0.506008	-0.312189	0.121069	0.0371731	-0.131902	0.597292	-0.345248	0.0505489
VII	U	20	3	F	1	0.6	0.79	0.7	0.75896	0.0271752	41.7001	0.0971639	0.523151	-0.338028	0.0971639	-0.00225271	-0.153668	0.590618	-0.33607	0.0539362
VII	U	20	3	F	1	0.6	0.79	0.7	0.75896	0.0252966	39.6839	0.0877848	0.508816	-0.306559	0.0877848	0.0454274	-0.12202	0.612577	-0.347549	0.0546443
VII	U	20	3	F	1	0.6	0.79	0.7	0.75896	0.0419104	42.3574	0.159159	0.497257	-0.305286	0.159159	0.047635	-0.13351	0.611089	-0.347928	0.0382903
VII	U	20	3	F	1	0.6	0.79	0.7	0.75896	0.0350155	42.7857	0.121254	0.464475	-0.304473	0.121254	0.0193721	-0.141833	0.586478	-0.322021	0.0497385
VII	U	20	3	F	1	0.6	0.79	0.7	0.75896	0.0319701	40.6516	0.112437	0.484135	-0.276674	0.112437	0.0896502	-0.106493	0.619398	-0.357379	0.0490386
VII	U	20	3	F	1	0.6	0.79	0.7	0.75896	0.0423163	41.8876	0.152034	0.436037	-0.314945	0.152034	0.0162069	-0.16437	0.578931	-0.329056	0.0405012
VII	U	20	3	F	1	0.6	0.79	0.7	0.75896	0.039992	40.9822	0.144564	0.493167	-0.271401	0.144564	0.0710018	-0.102114	0.635919	-0.335448	0.0418446
VII	U	20	3	F	1	0.6	0.79	0.7	0.75896	0.0264461	40.6233	0.08406	0.454948	-0.292988	0.08406	0.0507822	-0.129113	0.608903	-0.338602	0.0600585
VII	U	20	3	F	1	0.6	0.79	0.7	0.75896	0.0399132	42.7231	0.167871	0.535828	-0.301395	0.167871	0.0519643	-0.113664	0.593603	-0.347613	0.0352774
VII	U	20	3	F	1	0.6	0.79	0.7	0.75896	0.0331309	37.5963	0.116455	0.479344	-0.283382	0.116455	0.0846265	-0.10777	0.598939	-0.359209	0.0466801
VII	U	20	3	F	1	0.6	0.79	0.7	0.75896	0.0217586	38.5628	0.0698007	0.486404	-0.307864	0.0698007	0.0644845	-0.136031	0.585461	-0.365112	0.0631001
VII	U	20	3	F	1	0.6	0.79	0.7	0.75896	0.0294653	40.6153	0.103416	0.510496	-0.31193	0.103416	0.0589476	-0.115027	0.59229	-0.364159	0.0508635
VII	U	20	3	F	1	0.6	0.79	0.7	0.75896	0.0341843	40.8055	0.147742	0.470946	-0.30345	0.147742	0.0475946	-0.133886	0.593016	-0.345392	0.037911
VII	U	20	3	F	1	0.6	0.79	0.7	0.75896	0.0407581	36.7409	0.15148	0.512	-0.287383	0.15148	0.103446	-0.0984302	0.593748	-0.379458	0.040779
VII	U	20	3	F	1	0.6	0.79	0.7	0.75896	0.0373603	38.4704	0.140665	0.435425	-0.295821	0.140665	0.0432748	-0.125386	0.581632	-0.33473	0.0439295
VII	U	20	3	F	1	0.6	0.79	0.7	0.75896	0.0242762	39.7918	0.07376	0.513726	-0.311827	0.07376	0.0325081	-0.124836	0.600466	-0.340867	0.0610661
VII	U	20	3	F	1	0.6	0.79	0.7	0.75896	0.047771	40.9224	0.184507	0.487695	-0.286447	0.184507	0.0573326	-0.128067	0.59634	-0.338277	0.0341961
VII	U	20	3	F	1	0.6	0.79	0.7	0.75896	0.0352839	39.9099	0.130634	0.56092	-0.250461	0.130634	0.101176	-0.0683644	0.625513	-0.342908	0.0437745
VII	U	20	3	F	1	0.6	0.79	0.7	0.75896	0.0201752	40.8099	0.0641343	0.468224	-0.295344	0.0641343	0.0357585	-0.136349	0.580229	-0.327118	0.064111
VII	U	20	3	F	1	0.6	0.79	0.7	0.75896	0.0309853	35.7644	0.113282	0.552803	-0.236172	0.113282	0.146382	-0.0436537	0.640871	-0.369638	0.0452849
VII	U	20	3	F	1	0.6	0.79	0.7	0.75896	0.0312464	43.1195	0.113616	0.55414	-0.289148	0.113616	0.0812084	-0.0808957	0.60093	-0.362163	0.0471263
VII	U	20	3	F	1	0.6	0.79	0.7	0.75896	0.0252829	37.9617	0.0815612	0.575107	-0.261366	0.0815612	0.118235	-0.0735646	0.637524	-0.368564	0.0590718
VII	U	20	3	F	1	0.6	0.79	0.7	0.75896	0.0319339	40.7373	0.1081	0.524101	-0.242601	0.1081	0.0931558	-0.0450456	0.632572	-0.327764	0.0490397
VII	U	20	3	F	1	0.6	0.79	0.7	0.75896	0.0237623	41.3162	0.0721515	0.558596	-0.255507	0.0721515	0.099357	-0.0782163	0.627439	-0.346105	0.0627141
VII	U	20	3	F	1	0.6	0.79	0.7	0.75896	0.0329259	42.4227	0.114658	0.582054	-0.274859	0.114658	0.0878626	-0.0705396	0.622339	-0.35383	0.0477029
VII	U	20	3	F	1	0.6	0.79	0.7	0.75896	0.0267501	42.0916	0.100378	0.489022	-0.275594	0.100378	0.0743229	-0.102237	0.617592	-0.342142	0.047351
VII	U	20	3	F	1	0.6	0.79	0.7	0.75896	0.0378039	46.7764	0.147664	0.387021	-0.323824	0.147664	0.0111996	-0.154525	0.509402	-0.333927	0.0382808
VII	U	20	3	F	1	0.6	0.79	0.7	0.75896	0.0403478	43.197	0.154786	0.484792	-0.297873	0.154786	0.0607087	-0.106739	0.574749	-0.351683	0.0388319
VII	U	20	3	F	1	0.6	0.79	0.7	0.75896	0.0294587	44.6095	0.101668	0.442922	-0.263058	0.101668	0.0603987	-0.0758651	0.581285	-0.318247	0.0509505
VII	U	20	3	F	1	0.6	0.79	0.7	0.75896	0.0277355	45.5721	0.0985432	0.335711	-0.298301	0.0985432	0.025008	-0.152346	0.590304	-0.320689	0.0512676
VII	U	20	3	F	1	0.6	0.79	0.7	0.75896	0.0196132	43.1421	0.0574404	0.469347	-0.268893	0.0574404	0.12969	-0.0777944	0.582706	-0.384262	0.062473
VII	U	20	3	F	1	0.6	0.79	0.7	0.75896	0.0335676	46.6365	0.117489	0.366243	-0.339806	0.117489	-0.0280275	-0.171598	0.551231	-0.314534	0.048114
VII	U	20	3	F	1	0.6	0.79	0.7	0.75896	0.0167866	45.4637	0.0454173	0.341481	-0.299153	0.0454173	0.0204466	-0.137021	0.605879	-0.316848	0.0710599
VII	U	20	3	F	1	0.6	0.79	0.7	0.75896	0.0123683	47.3074	0.0347795	0.279193	-0.281267	0.0347795	0.0174891	-0.139172	0.643882	-0.296847	0.0734826
VII	U	20	3	F	1	0.6	0.79	0.7	0.75896	0.0183957	46.5163	0.0609529	0.358111	-0.295935	0.0609529	0.0144327	-0.134448	0.595293	-0.308543	0.0604726
VII	U	20	3	F	1	0.6	0.79	0.7	0.75896	0.0273318	38.4504	0.101239	0.524392	-0.24538	0.101239	0.171995	-0.0149378	0.588016	-0.397503	0.0471532
VII	U	20	3	F	1	0.6	0.79	0.7	0.75896	0.0150725	44.9938	0.041303	0.343473	-0.249115	0.041303	0.0391885	-0.074962	0.590332	-0.283884	0.0706959
VII	U	24	4	F	1	0.6	0.93	1	0.864288	0.0166296	32.2884	0.0387046	0.0959651	0.0211302	0.0387046	0.0972016	0.162587	0.631781	-0.061393	0.0849766
VII	U	24	4	F	1	0.6	0.93	1	0.864288	0.0285022	43.5425	0.105124	0.363459	-0.319217	0.105124	-0.0212404	-0.20242	0.638706	-0.300077	0.0479041
VII	U	24	4	F	1	0.6	0.93	1	0.864288	0.0274763	42.2721	0.0823061	0.414877	-0.282581	0.0823061	0.039969	-0.132162	0.640832	-0.319082	0.0588811
VII	U	24	4	F	1	0.6	0.93	1	0.864288	0.0135866	40.4588	0.0466766	0.547351	-0.299101	0.0466766	0.0743794	-0.134385	0.588799	-0.366281	0.0661526
VII	U	24	4	F	1	0.6	0.93	1	0.864288	0.0319036	41.3496	0.113342	0.454366	-0.281154	0.113342	0.0474212	-0.135654	0.599324	-0.324739	0.0484031
VII	U	24	4	F	1	0.6	0.93	1	0.864288	0.0265626	38.2753	0.0755398	0.286063	-0.175696	0.0755398	0.0379692	-0.0144566	0.667308	-0.211761	0.0626829
VII	U	24	4	F	1	0.6	0.93	1	0.864288	0.0192154	39.3799	0.0606918	0.482226	-0.313922	0.0606918	0.0295419	-0.131979	0.564927	-0.340003	0.0677418
VII	U	24	4	F	1	0.6	0.93	1	0.864288	0.0824489	39.8782	0.179591	0.387217	-0.24185	0.179591	0.0880402	-0.07545	0.628769	-0.322798	0.0580141
VII	U	24	4	F	1	0.6	0.93	1	0.864288	0.0548452	37.5979	0.207362	0.427466	-0.288381	0.207362	0.0407439	-0.125307	0.546767	-0.325122	0.0344509
VII	U	24	4	F	1	0.6	0.93	1	0.864288	0.0415775	36.5982	0.164899	0.535417	-0.290374	0.164899	0.114508	-0.0867917	0.575215	-0.391567	0.0369693
VII	U	24	4	F	1	0.6	0.93	1	0.864288	0.042744	37.9418	0.164017	0.448123	-0.249703	0.164017	0.0896502	-0.0933548	0.626571	-0.332032	0.0390684
VII	U	24	4	F	1	0.6	0.93	1	0.864288	0.039292	43.3953	0.140175	0.496081	-0.274067	0.140175	0.0783837	-0.114488	0.619798	-0.345246	0.0423652
VII	U	24	4	F	1	0.6	0.93	1	0.864288	0.0440493	41.2908	0.153777	0.525416	-0.288405	0.153777	0.0826971	-0.105551	0.577802	-0.361882	0.0446422
VII	U	24	4	F	1	0.6	0.93	1	0.864288	0.0483872	35.0434	0.184928	0.497608	-0.217525	0.184928	0.126804	-0.0538617	0.620613	-0.334463	0.0352895
VII	U	24	4	F	1	0.6	0.93	1	0.864288	0.0456184	37.5611	0.162882	0.526532	-0.253393	0.162882	0.0872777	-0.0554669	0.606455	-0.333265	0.0393521
VII	U	24	4	F	1	0.6	0.93	1	0.864288	0.0488573	34.5971	0.200527	0.591004	-0.233794	0.200527	0.186738	-0.0112532	0.615208	-0.402531	0.030239
VII	U	24	4	F	1	0.6	0.93	1	0.864288	0.0347449	37.6638	0.113717	0.489714	-0.253943	0.113717	0.129124	-0.0637898	0.636473	-0.370757	0.053052
VII	U	24	4	F	1	0.6	0.93	1	0.864288	0.05379	39.1705	0.203987	0.522126	-0.181928	0.203987	0.118687	0.00338876	0.607985	-0.29441	0.0327073
VII	U	24	4	F	1	0.6	0.93	1	0.864288	0.0436042	38.0661	0.157493	0.444087	-0.14534	0.157493	0.123553	0.0441671	0.597227	-0.252123	0.0439414
VII	U	24	4	F	1	0.6	0.93	1	0.864288	0.0428438	38.7804	0.163965	0.531033	-0.199994	0.163965	0.137581	-0.00470154	0.634711	-0.327971	0.0384361
VII	U	24	4	F	1	0.6	0.93	1	0.864288	0.0345611	39.0801	0.143122	0.483851	-0.275898	0.143122	0.0601757	-0.0893929	0.606729	-0.330761	0.0366242
VII	U	24	4	F	1	0.6	0.93	1	0.864288	0.0417153	40.954	0.151392	0.429094	-0.281431	0.151392	0.0457554	-0.118474	0.567814	-0.322959	0.0397642
VII	U	24	4	F	1	0.6	0.93	1	0.864288	0.0271755	42.9134	0.0954455	0.426219	-0.244474	0.0954455	0.0936093	-0.0830013	0.631754	-0.328806	0.0553662
VII	U	24	4	F	1	0.6	0.93	1	0.864288	0.0538222	37.49	0.203708	0.510243	-0.182996	0.203708	0.145582	0.00828091	0.619398	-0.31989	0.032118
VII	U	24	4	F	1	0.6	0.93	1	0.864288	0.0453952	49.8126	0.195117	0.50288	-0.248665	0.195117	0.0454787	-0.079255	0.620103	-0.290871	0.0285959
VII	U	24	4	F	1	0.6	0.93	1	0.864288	0.0242704	42.9237	0.0863966	0.460772	-0.247282	0.0863966	0.101667	-0.0785309	0.614179	-0.34015	0.0551102
VII	U	24	4	F	1	0.6	0.93	1	0.864288	0.0474063	36.2801	0.194033	0.557248	-0.197883	0.194033	0.171765	0.0196565	0.627059	-0.357339	0.0304243
VII	U	24	4	F	1	0.6	0.93	1	0.864288	0.0522834	36.6769	0.203262	0.547181	-0.207398	0.203262	0.156348	0.0105526	0.600521	-0.352051	0.0322318
VII	U	24	4	F	1	0.6	0.93	1	0.864288	0.0366518	44.2277	0.135963	0.565488	-0.265897	0.135963	0.103783	-0.0704889	0.595647	-0.359462	0.0421512
VII	U	24	4	F	1	0.6	0.93	1	0.864288	0.0459577	41.4799	0.172923	0.505307	-0.282719	0.172923	0.066598	-0.119151	0.651873	-0.342682	0.0386763
VII	U	24	4	F	1	0.6	0.93	1	0.864288	0.0344799	40.404	0.12637	0.597694	-0.258005	0.12637	0.144095	-0.0593586	0.607468	-0.386621	0.0435925
VII	U	24	4	F	1	0.6	0.93	1	0.864288	0.0393226	46.0786	0.134414	0.40251	-0.334365	0.134414	0.0150657	-0.189699	0.572225	-0.347213	0.0457223
VII	U	24	4	F	1	0.6	0.93	1	0.864288	0.0452759	37.8127	0.185715	0.367172	-0.189247	0.185715	0.108374	-0.0374647	0.644703	-0.291555	0.0330417
VII	U	24	4	F	1	0.6	0.93	1	0.864288	0.0443014	36.5611	0.160272	0.562175	-0.230065	0.160272	0.150074	-0.0220011	0.610846	-0.367168	0.0418759
VII	U	24	4	F	1	0.6	0.93	1	0.864288	0.0398439	44.1945	0.1614	0.523649	-0.244381	0.1614	0.109664	-0.0413743	0.600193	-0.344647	0.0382099
VII	U	24	4	F	1	0.6	0.93	1	0.864288	0.0415739	39.5374	0.163702	0.322225	-0.247004	0.163702	0.0381665	-0.126717	0.63152	-0.282542	0.037284
VII	U	24	4	F	1	0.6	0.93	1	0.864288	0.0528911	36.0553	0.211871	0.415216	-0.193791	0.211871	0.109327	-0.045404	0.640467	-0.297038	0.0290752
VII	U	24	4	F	1	0.6	0.93	1	0.864288	0.0339709	37.7241	0.125746	0.458585	-0.217907	0.125746	0.107645	-0.0292168	0.607121	-0.317411	0.0434276
VII	U	24	4	F	1	0.6	0.93	1	0.864288	0.0399795	38.8562	0.156884	0.411574	-0.228238	0.156884	0.093768	-0.0730246	0.622962	-0.315184	0.0404947
VII	U	24	4	F	1	0.6	0.93	1	0.864288	0.0554035	37.3299	0.232042	0.363078	-0.191104	0.232042	0.0986987	-0.0424652	0.629945	-0.28446	0.0259812
VII	U	24	4	F	1	0.6	0.93	1	0.864288	0.0382604	38.6904	0.143406	0.493011	-0.25539	0.143406	0.0919442	-0.0737156	0.605426	-0.339298	0.0413491
VII	U	24	4	F	1	0.6	0.93	1	0.864288	0.0266382	42.7015	0.0927138	0.470545	-0.225661	0.0927138	0.050822	-0.0511272	0.59491	-0.273495	0.0516725
VII	U	24	4	F	1	0.6	0.93	1	0.864288	0.0360808	37.4303	0.135389	0.56445	-0.213854	0.135389	0.134175	-0.0104242	0.616112	-0.338248	0.0422665
VII	U	24	4	F	1	0.6	0.93	1	0.864288	0.0431103	36.9244	0.167397	0.51601	-0.279448	0.167397	0.0770327	-0.070217	0.566393	-0.348929	0.0358043
VII	U	24	4	F	1	0.6	0.93	1	0.864288	0.066663	49.4147	0.249398	0.396517	-0.273724	0.249398	-0.0124295	-0.116724	0.609698	-0.261833	0.0280054
VII	U	24	4	F	1	0.6	0.93	1	0.864288	0.0226677	44.7711	0.0744735	0.42415	-0.27183	0.0744735	0.0685742	-0.105607	0.594754	-0.333251	0.0595498
VII	U	24	4	F	1	0.6	0.93	1	0.864288	0.0430971	40.1109	0.157749	0.491435	-0.229209	0.157749	0.0846204	-0.0342528	0.58639	-0.307009	0.0401227
VII	U	24	4	F	1	0.6	0.93	1	0.864288	0.0392992	38.9213	0.15107	0.376304	-0.204258	0.15107	0.092384	-0.0522634	0.618653	-0.291249	0.0405854
VII	U	24	4	F	1	0.6	0.93	1	0.864288	0.02301	44.5061	0.0771225	0.430643	-0.27992	0.0771225	0.0121952	-0.111153	0.560368	-0.291162	0.0587004
VII	U	24	4	F	1	0.6	0.93	1	0.864288	0.0310843	49.4225	0.104909	0.43288	-0.279224	0.104909	0.0388138	-0.0961128	0.603605	-0.314055	0.0505682
VII	U	24	4	F	1	0.6	0.93	1	0.864288	0.0439069	37.3857	0.178611	0.500942	-0.198707	0.178611	0.083022	-0.00445921	0.598928	-0.276908	0.0325588
VII	U	24	4	F	1	0.6	0.93	1	0.864288	0.0391941	41.3057	0.168243	0.605243	-0.280401	0.168243	0.121001	-0.0349359	0.584151	-0.387789	0.0338584
VII	U	24	4	F	1	0.6	0.93	1	0.864288	0.041862	43.3629	0.152184	0.508654	-0.258497	0.152184	0.0892201	-0.0521211	0.579103	-0.339437	0.044516
VII	U	24	4	F	1	0.6	0.93	1	0.864288	0.0259445	44.072	0.0905453	0.370246	-0.255503	0.0905453	0.0533742	-0.103486	0.595281	-0.304482	0.0542439
VII	U	24	4	F	1	0.6	0.93	1	0.864288	0.0283987	39.5564	0.143951	0.401298	-0.214597	0.143951	0.00331899	-0.0584549	0.625193	-0.218306	0.0291084
VII	U	24	4	F	1	0.6	0.93	1	0.864288	0.0441989	39.331	0.164819	0.451568	-0.222404	0.164819	0.108985	-0.0473773	0.618382	-0.322951	0.0385399
VII	U	24	4	F	1	0.6	0.93	1	0.864288	0.0297376	45.9422	0.0986454	0.460267	-0.252497	0.0986454	0.0739742	-0.0647178	0.596907	-0.32051	0.0550763
VII	U	24	4	F	1	0.6	0.93	1	0.864288	0.0305287	44.1069	0.109228	0.474002	-0.306478	0.109228	0.0249554	-0.128711	0.570458	-0.328697	0.0498441
VII	U	24	4	F	1	0.6	0.93	1	0.864288	0.0442162	38.6442	0.174149	0.352801	-0.232358	0.174149	0.0526074	-0.0789586	0.626014	-0.281608	0.0360762
VII	U	24	4	F	1	0.6	0.93	1	0.864288	0.0543214	46.0007	0.217761	0.410775	-0.340056	0.217761	-0.0250952	-0.191673	0.599941	-0.317378	0.0292626
VII	U	24	4	F	1	0.6	0.93	1	0.864288	0.042705	39.5376	0.15669	0.506423	-0.281349	0.15669	0.0591449	-0.070819	0.581043	-0.334666	0.0401102
VII	U	24	4	F	1	0.6	0.93	1	0.864288	0.027837	42.4961	0.09543	0.526444	-0.300318	0.09543	0.0732239	-0.104435	0.590007	-0.365245	0.0536073
VII	U	24	4	F	1	0.6	0.93	1	0.864288	0.056848	32.8621	0.219506	0.561882	-0.25981	0.219506	0.169024	-0.0439166	0.606235	-0.410676	0.0305829
VII	U	24	4	F	1	0.6	0.93	1	0.864288	0.0307109	38.7382	0.127223	0.629026	-0.252517	0.127223	0.142688	-0.0367952	0.612102	-0.38054	0.0400266
VII	U	24	4	F	1	0.6	0.93	1	0.864288	0.0279262	40.7015	0.0871864	0.432853	-0.276476	0.0871864	0.0957546	-0.100444	0.613676	-0.362439	0.0553064
VII	U	24	4	F	1	0.6	0.93	1	0.864288	0.0334913	43.4132	0.117077	0.481643	-0.303348	0.117077	0.031699	-0.111314	0.564672	-0.331695	0.0472553
VII	U	24	4	F	1	0.6	0.93	1	0.864288	0.0252996	43.9147	0.0876901	0.484132	-0.298362	0.0876901	0.0503427	-0.110988	0.590171	-0.343251	0.054073
VII	U	24	4	F	1	0.6	0.93	1	0.864288	0.0315735	45.9614	0.103006	0.461453	-0.232258	0.103006	0.130826	-0.047043	0.641368	-0.352179	0.054188
VII	U	24	4	F	1	0.6	0.93	1	0.864288	0.0439629	38.524	0.157133	0.577936	-0.309454	0.157133	0.0942244	-0.0832775	0.592183	-0.391867	0.0399922
VII	U	24	4	F	1	0.6	0.93	1	0.864288	0.0319561	40.9347	0.113769	0.426787	-0.279971	0.113769	0.0445663	-0.107823	0.605712	-0.320289	0.048524
VII	U	24	4	F	1	0.6	0.93	1	0.864288	0.0372181	46.0419	0.134626	0.459801	-0.265011	0.134626	0.0742814	-0.0797415	0.583431	-0.332572	0.0454831
VII	U	24	4	F	1	0.6	0.93	1	0.864288	0.058104	41.8339	0.241886	0.487267	-0.313787	0.241886	0.0478906	-0.129292	0.566261	-0.355656	0.0250006
VII	U	24	4	F	1	0.6	0.93	1	0.864288	0.0326499	43.1308	0.111895	0.466969	-0.272297	0.111895	0.0728093	-0.0764894	0.586659	-0.338335	0.0508813
VII	U	24	4	F	1	0.6	0.93	1	0.864288	0.0239703	41.9785	0.0790733	0.485861	-0.282927	0.0790733	0.0642044	-0.0980075	0.607547	-0.340858	0.0567325
VII	U	24	4	F	1	0.6	0.93	1	0.864288	0.0460118	37.37	0.177864	0.394588	-0.289393	0.177864	0.0130096	-0.123934	0.564325	-0.301404	0.0353035
VII	U	24	4	F	1	0.6	0.93	1	0.864288	0.0571957	41.2794	0.197028	0.387046	-0.227355	0.197028	0.0622993	-0.033719	0.560372	-0.285789	0.0363937
VII	U	24	4	F	1	0.6	0.93	1	0.864288	0.0502094	40.1011	0.199075	0.464287	-0.242052	0.199075	0.0800039	-0.0427165	0.583269	-0.315961	0.0312396
VII	U	24	4	F	1	0.6	0.93	1	0.864288	0.0542	37.4284	0.213803	0.533374	-0.271297	0.213803	0.104276	-0.0595569	0.577407	-0.364816	0.0303985
VII	U	24	4	F	1	0.6	0.93	1	0.864288	0.0323906	41.0519	0.121276	0.34567	-0.29485	0.121276	0.0026903	-0.150028	0.573097	-0.297457	0.0440318
VII	U	24	4	F	1	0.6	0.93	1	0.864288	0.0476367	39.459	0.167217	0.488834	-0.285998	0.167217	0.0660334	-0.0920973	0.582015	-0.344172	0.0380298
VII	U	24	4	F	1	0.6	0.93	1	0.864288	0.0583378	42.6925	0.253068	0.342867	-0.337283	0.253068	-0.036568	-0.181867	0.577292	-0.304329	0.0238014
VII	U	24	4	F	1	0.6	0.93	1	0.864288	0.0419141	38.8515	0.15761	0.418481	-0.29021	0.15761	0.0226224	-0.121108	0.572033	-0.310823	0.0395009
VII	U	24	4	F	1	0.6	0.93	1	0.864288	0.0209216	48.9374	0.0636111	0.285369	-0.279725	0.0636111	-0.0311736	-0.106266	0.517314	-0.250317	0.0633288
VII	U	24	4	F	1	0.6	0.93	1	0.864288	0.0392732	42.0304	0.163128	0.45333	-0.302284	0.163128	0.0606859	-0.12748	0.565084	-0.35621	0.0354196
VII	U	24	4	F	1	0.6	0.93	1	0.864288	0.0296702	43.0895	0.0959803	0.318368	-0.304913	0.0959803	-0.00868919	-0.159762	0.576974	-0.297056	0.0540231
VII	U	24	4	F	1	0.6	0.93	1	0.864288	0.0355866	52.4197	0.0969178	0.364265	-0.368226	0.0969178	-0.0767621	-0.197395	0.551053	-0.299753	0.0572727
VII	U	24	4	F	1	0.6	0.93	1	0.864288	0.0265661	48.4538	0.0884299	0.424497	-0.315334	0.0884299	0.0367084	-0.136779	0.588329	-0.345128	0.0517498
VII	U	24	4	F	1	0.6	0.93	1	0.864288	0.0423601	38.0793	0.17835	0.444385	-0.27616	0.17835	0.0650122	-0.108515	0.574405	-0.335046	0.0318394
VII	U	24	4	F	1	0.6	0.93	1	0.864288	0.0565051	38.5541	0.225098	0.489606	-0.239111	0.225098	0.0813733	-0.031427	0.572051	-0.31411	0.0283922
VII	U	24	4	F	1	0.6	0.93	1	0.864288	0.0119444	44.648	0.0316994	0.40967	-0.251675	0.0316994	0.0509321	-0.0700638	0.609146	-0.29855	0.0769422
VII	U	24	4	F	1	0.6	0.93	1	0.864288	0.0386869	45.1043	0.137185	0.31695	-0.278619	0.137185	-0.0304708	-0.116912	0.566789	-0.249306	0.0435245
VII	U	24	4	F	1	0.6	0.93	1	0.864288	0.0353911	48.0957	0.12719	0.379918	-0.330347	0.12719	-0.0310335	-0.16915	0.56264	-0.301917	0.0459117
VII	U	24	4	F	1	0.6	0.93	1	0.864288	0.0228259	45.6327	0.0786812	0.37079	-0.231864	0.0786812	0.0477029	-0.0788637	0.632306	-0.27654	0.0552308
VII	U	24	4	F	1	0.6	0.93	1	0.864288	0.030032	41.7042	0.0989927	0.473198	-0.29676	0.0989927	0.0525634	-0.109733	0.593325	-0.344073	0.0556106
VII	U	24	4	F	1	0.6	0.93	1	0.864288	0.0318213	40.4537	0.121517	0.57736	-0.256446	0.121517	0.124689	-0.056826	0.600049	-0.368986	0.0425475
VII	U	24	4	F	1	0.6	0.93	1	0.864288	0.0177384	47.7963	0.0463723	0.503912	-0.265084	0.0463723	0.0771532	-0.0600444	0.621107	-0.3343	0.0709817
VII	U	24	4	F	1	0.6	0.93	1	0.864288	0.0420933	45.0349	0.154391	0.356898	-0.300556	0.154391	-0.0234226	-0.13115	0.557612	-0.278628	0.0408101
VII	U	24	4	F	1	0.6	0.93	1	0.864288	0.0311809	45.5866	0.111548	0.327191	-0.305049	0.111548	-0.0500315	-0.144989	0.560702	-0.258416	0.0464507
VII	U	24	4	F	1	0.6	0.93	1	0.864288	0.0420977	47.3068	0.155511	0.354714	-0.311455	0.155511	-0.0325538	-0.160111	0.557138	-0.281197	0.0399316
VII	U	24	4	F	1	0.6	0.93	1	0.864288	0.0361297	44.5526	0.136489	0.345055	-0.275071	0.136489	0.000820746	-0.122958	0.603869	-0.275756	0.042432
VII	U	24	4	F	1	0.6	0.93	1	0.864288	0.0276174	37.7252	0.100121	0.0312322	0.0749478	0.100121	0.0491014	0.201123	0.678169	0.0342095	0.0540568
VII	U	24	4	F	1	0.6	0.93	1	0.864288	0.032924	41.1963	0.128091	0.170234	-0.126101	0.128091	-0.00915593	0.0104451	0.597767	-0.11524	0.0422145
VII	U	24	4	F	1	0.6	0.93	1	0.864288	0.034288	45.713	0.135638	0.385567	-0.288396	0.135638	-0.0164852	-0.119308	0.55578	-0.2727	0.0410309
VII	U	24	4	F	1	0.6	0.93	1	0.864288	0.0339781	40.0245	0.13033	0.10487	-0.0258616	0.13033	0.0348383	0.107748	0.619044	-0.0534558	0.0436498
VII	U	24	4	F	1	0.6	0.93	1	0.864288	0.0417841	42.2501	0.159696	0.286231	-0.209269	0.159696	-0.000131951	-0.0521947	0.578701	-0.206987	0.0380103
VII	U	24	4	F	1	0.6	0.93	1	0.864288	0.0115921	50.1828	0.0302834	0.33408	-0.209813	0.0302834	0.0668942	-0.0492379	0.617422	-0.271757	0.0786837
VII	U	24	4	F	1	0.6	0.93	1	0.864288	0.0134771	51.9055	0.0389875	0.339173	-0.211228	0.0389875	0.065891	-0.0560953	0.619934	-0.272123	0.0748813
VII	U	24	4	F	1	0.6	0.93	1	0.864288	0.0120283	40.2593	0.0268587	0.581806	-0.221943	0.0268587	0.189766	-0.0061773	0.593602	-0.393877	0.090777
VII	U	24	4	F	1	0.6	0.93	1	0.864288	0.0274211	47.3501	0.0973453	0.361071	-0.262759	0.0973453	0.00860872	-0.104043	0.581034	-0.27028	0.0528015
VII	B	16	3	T	1	0.8	0.65	0.7	0.776739	0.0162891	47.5466	0.047356	0.231099	-0.249068	0.047356	-0.0266331	-0.11887	0.624963	-0.22351	0.0715176
VII	B	19	3	T	1	0.8	0.71	0.7	0.794075	0.0146532	44.7197	0.0440871	0.367669	-0.255393	0.0440871	0.022818	-0.0827991	0.619661	-0.276835	0.0678276
VII	B	19	3	T	1	0.8	0.71	0.7	0.794075	0.0235314	35.8767	0.084057	0.559282	-0.249589	0.084057	0.232448	0.013876	0.592379	-0.454966	0.0537099
VII	B	19	3	T	1	0.8	0.71	0.7	0.794075	0.0279695	48.0081	0.118771	0.458563	-0.310003	0.118771	0.0199333	-0.137028	0.583622	-0.327913	0.0373742
VII	B	19	3	T	1	0.8	0.71	0.7	0.794075	0.0131789	37.9331	0.0355982	0.511981	-0.258945	0.0355982	0.197668	-0.0478224	0.62226	-0.432656	0.079173
VII	B	19	3	T	1	0.8	0.71	0.7	0.794075	0.0291146	42.2371	0.0701447	0.335759	-0.259085	0.0701447	0.0367947	-0.106071	0.639792	-0.293135	0.0715697
VII	B	19	3	T	1	0.8	0.71	0.7	0.794075	0.0140406	44.4679	0.0375295	0.403764	-0.291965	0.0375295	0.0260693	-0.114404	0.585885	-0.3153	0.0765228
VII	B	19	3	T	1	0.8	0.71	0.7	0.794075	0.0103333	37.0755	0.026355	0.555915	-0.256307	0.026355	0.235058	-0.0407423	0.633036	-0.462199	0.0849765
VII	B	19	3	T	1	0.8	0.71	0.7	0.794075	0.0226837	40.9815	0.0709852	0.508699	-0.311182	0.0709852	0.127824	-0.0953708	0.587212	-0.420389	0.0580703
VII	B	24	4	T	1	0.8	0.93	1	0.928738	0.0267294	40.9138	0.106061	0.328645	-0.320453	0.106061	-0.0347558	-0.170333	0.557145	-0.288961	0.0464741
VII	B	24	4	T	1	0.8	0.93	1	0.928738	0.042021	39.9994	0.159418	0.340231	-0.305693	0.159418	-0.019643	-0.158699	0.568	-0.28809	0.036993
VII	B	24	4	T	1	0.8	0.93	1	0.928738	0.0462629	39.2241	0.158697	0.337442	-0.313814	0.158697	-0.0416745	-0.155839	0.551417	-0.275509	0.0411493
VII	B	24	4	T	1	0.8	0.93	1	0.928738	0.0354305	38.5588	0.123755	0.247874	-0.258114	0.123755	-0.0040107	-0.11769	0.587632	-0.254559	0.047493
VII	F	24	4	T	1	0.7	0.93	1	0.898246	0.0330569	36.2377	0.124767	0.480811	-0.262352	0.124767	0.130717	-0.0559561	0.628301	-0.377864	0.0453842
VII	F	24	4	T	1	0.7	0.93	1	0.898246	0.0451706	38.0997	0.188387	0.303271	-0.249503	0.188387	0.0322181	-0.103413	0.6472	-0.279415	0.0299911
VII	F	24	4	T	1	0.7	0.93	1	0.898246	0.0420077	38.587	0.1553	0.468898	-0.307509	0.1553	0.0440118	-0.143439	0.632594	-0.346248	0.0410148
VII	F	24	4	T	1	0.7	0.93	1	0.898246	0.0544369	34.2769	0.234318	0.271997	-0.136202	0.234318	0.091298	0.00196696	0.676952	-0.225283	0.0249148
VII	F	24	4	T	1	0.7	0.93	1	0.898246	0.0299172	38.3632	0.079672	0.420126	-0.203725	0.079672	0.151369	-0.0199524	0.649478	-0.344252	0.0680811
VII	M	23	3	T	1	0.5	0.85	0.7	0.738536	0.0353934	36.6482	0.130124	0.499204	-0.272592	0.130124	0.113211	-0.0778821	0.598459	-0.374388	0.0511306
VII	M	23	3	T	1	0.5	0.85	0.7	0.738536	0.0572276	38.5901	0.216817	0.64925	-0.325641	0.216817	0.186771	-0.0797007	0.596529	-0.480569	0.0328574
VII	N	20	3	T	1	0.6	0.79	0.7	0.75896	0.059137	39.2432	0.227636	0.634331	-0.30872	0.227636	0.200219	-0.0738825	0.623566	-0.477018	0.0304962
VII	N	20	3	T	1	0.6	0.79	0.7	0.75896	0.0474526	44.142	0.184553	0.416466	-0.289585	0.184553	0.0321717	-0.127342	0.61862	-0.317652	0.0373393
VII	N	20	3	T	1	0.6	0.79	0.7	0.75896	0.0269155	44.5609	0.0862576	0.242514	-0.259669	0.0862576	-0.0489749	-0.0931255	0.517838	-0.212682	0.0555828
VII	N	20	3	T	1	0.6	0.79	0.7	0.75896	0.0331695	34.6788	0.120218	0.65914	-0.286962	0.120218	0.251228	-0.00636037	0.61671	-0.499138	0.0446567
VII	N	20	3	T	1	0.6	0.79	0.7	0.75896	0.0523911	39.098	0.195611	0.591977	-0.28368	0.195611	0.163701	-0.0534378	0.609407	-0.426385	0.0362419
VII	N	20	3	T	1	0.6	0.79	0.7	0.75896	0.04371	35.3284	0.1647	0.580394	-0.269003	0.1647	0.209676	-0.0263563	0.614213	-0.450126	0.038854
VII	N	20	3	T	1	0.6	0.79	0.7	0.75896	0.057837	39.2358	0.218052	0.527149	-0.286779	0.218052	0.115006	-0.0982583	0.621462	-0.387242	0.0308621
VII	N	20	3	T	1	0.6	0.79	0.7	0.75896	0.0605914	37.701	0.213283	0.63441	-0.274815	0.213283	0.191752	-0.0352195	0.625577	-0.441488	0.0333743
VII	U	19	3	T	1	0.6	0.71	0.7	0.73897	0.031735	40.8133	0.108186	0.499092	-0.205409	0.108186	0.141086	-0.00740253	0.619986	-0.336845	0.0502291
VII	U	19	3	T	1	0.6	0.71	0.7	0.73897	0.0441357	39.1962	0.164507	0.468053	-0.245429	0.164507	0.0735444	-0.0494099	0.593008	-0.312994	0.0387293
VII	U	19	3	T	1	0.6	0.71	0.7	0.73897	0.0320089	48.3399	0.116594	0.403986	-0.279484	0.116594	0.0646054	-0.104924	0.624585	-0.338011	0.0465326
VII	U	19	3	T	1	0.6	0.71	0.7	0.73897	0.0350499	44.02	0.127508	0.282267	-0.253058	0.127508	-0.012055	-0.0649951	0.494406	-0.241151	0.0410728
VII	U	19	3	T	1	0.6	0.71	0.7	0.73897	0.0341372	48.5365	0.11962	0.299591	-0.26676	0.11962	-0.0236465	-0.0720875	0.509093	-0.2437	0.0492066
VII	U	19	3	T	1	0.6	0.71	0.7	0.73897	0.0264449	46.895	0.0843715	0.231524	-0.253656	0.0843715	-0.048907	-0.0656875	0.48069	-0.206721	0.0580817
VII	U	19	3	T	1	0.6	0.71	0.7	0.73897	0.0397702	41.9655	0.144964	0.330667	-0.257177	0.144964	0.00809232	-0.0695013	0.519344	-0.264153	0.0411948
VII	U	19	3	T	1	0.6	0.71	0.7	0.73897	0.0248727	50.4977	0.080038	0.272376	-0.28288	0.080038	-0.0540173	-0.0986333	0.51446	-0.231839	0.0549069
VII	U	19	3	T	1	0.6	0.71	0.7	0.73897	0.0286084	47.1225	0.09567	0.243809	-0.242473	0.09567	-0.0358745	-0.0651014	0.507999	-0.207589	0.0542096
VII	U	19	3	T	1	0.6	0.71	0.7	0.73897	0.0398697	42.2983	0.151124	0.383627	-0.273868	0.151124	0.0201044	-0.090062	0.520685	-0.291045	0.0398854
VII	U	19	3	T	1	0.6	0.71	0.7	0.73897	0.0258502	50.43	0.0889284	0.220684	-0.256837	0.0889284	-0.0690914	-0.0794825	0.483852	-0.19102	0.0523131
VII	U	19	3	T	1	0.6	0.71	0.7	0.73897	0.0145744	49.7383	0.0502178	0.221031	-0.24958	0.0502178	-0.0577266	-0.0945077	0.545652	-0.194284	0.0663354
VII	U	19	3	T	1	0.6	0.71	0.7	0.73897	0.0358786	42.6459	0.144766	0.335764	-0.258886	0.144766	-0.0186533	-0.0861344	0.521515	-0.240976	0.0373522
VII	U	19	3	T	1	0.6	0.71	0.7	0.73897	0.0191578	42.4565	0.0557084	0.508463	-0.245916	0.0557084	0.154633	-0.058496	0.586084	-0.38435	0.0766967
VII	U	20	3	T	1	0.6	0.79	0.7	0.75896	0.0466321	45.4165	0.1744	0.219497	-0.284286	0.1744	-0.0763151	-0.123636	0.492541	-0.212305	0.039364
VII	U	20	3	T	1	0.6	0.79	0.7	0.75896	0.0408371	40.9846	0.14679	0.412615	-0.284257	0.14679	0.0301432	-0.130077	0.621787	-0.311165	0.041694
VII	U	20	3	T	1	0.6	0.79	0.7	0.75896	0.0383441	39.7718	0.131016	0.412065	-0.216057	0.131016	0.0875513	-0.062996	0.640263	-0.297772	0.0480685
VII	U	20	3	T	1	0.6	0.79	0.7	0.75896	0.0477997	39.4087	0.181783	0.419627	-0.280595	0.181783	0.0235605	-0.131281	0.598914	-0.301842	0.0357608
VII	U	20	3	T	1	0.6	0.79	0.7	0.75896	0.0439762	36.0084	0.168201	0.309888	-0.218821	0.168201	-0.00270451	-0.0780827	0.639718	-0.21461	0.0392565
VII	U	20	3	T	1	0.6	0.79	0.7	0.75896	0.0164122	51.4166	0.0456563	0.350857	-0.306666	0.0456563	-0.0526947	-0.156623	0.604343	-0.258183	0.0700075
VII	U	20	3	T	1	0.6	0.79	0.7	0.75896	0.0162493	44.5164	0.0625714	0.351593	-0.209844	0.0625714	0.094048	-0.0462927	0.6316	-0.297278	0.0511681
VII	U	20	3	T	1	0.6	0.79	0.7	0.75896	0.0305166	43.4446	0.0871389	0.479601	-0.28042	0.0871389	0.0931687	-0.0891153	0.610914	-0.362933	0.0582358
VII	U	20	3	T	1	0.6	0.79	0.7	0.75896	0.0116627	44.8353	0.0277174	0.365864	-0.249607	0.0277174	0.054427	-0.106874	0.623624	-0.299898	0.0823206
VII	U	20	3	T	1	0.6	0.79	0.7	0.75896	0.0199377	44.8114	0.0617105	0.373373	-0.286711	0.0617105	0.0544811	-0.115506	0.604774	-0.334971	0.0635988
VII	U	20	3	T	1	0.6	0.79	0.7	0.75896	0.0183509	44.2739	0.0509798	0.261587	-0.239836	0.0509798	0.0361816	-0.10172	0.636203	-0.273747	0.07015
VII	U	20	3	T	1	0.6	0.79	0.7	0.75896	0.0221026	39.1207	0.0729677	0.570684	-0.252958	0.0729677	0.188026	-0.0221772	0.589736	-0.419786	0.0558701
VII	U	20	3	T	1	0.6	0.79	0.7	0.75896	0.0168381	49.2317	0.0500514	0.270064	-0.307733	0.0500514	-0.0576008	-0.17168	0.598042	-0.253416	0.0692907
VII	U	20	3	T	1	0.6	0.79	0.7	0.75896	0.0199332	43.9539	0.0505814	0.31698	-0.272715	0.0505814	0.045833	-0.101214	0.613058	-0.313274	0.0689961
VII	U	24	4	T	1	0.6	0.93	1	0.864288	0.0332299	39.3566	0.106302	0.486113	-0.284519	0.106302	0.0935078	-0.126017	0.628041	-0.368175	0.0519503
VII	U	24	4	T	1	0.6	0.93	1	0.864288	0.0200891	39.1507	0.0577904	0.495983	-0.309331	0.0577904	0.0613479	-0.142258	0.624199	-0.363611	0.0720853
VII	U	24	4	T	1	0.6	0.93	1	0.864288	0.0408801	34.6216	0.148442	0.62208	-0.238562	0.148442	0.199237	-0.00919477	0.629532	-0.417826	0.04336
VII	U	24	4	T	1	0.6	0.93	1	0.864288	0.0361082	37.5919	0.133498	0.595487	-0.274209	0.133498	0.173202	-0.0708034	0.670047	-0.425348	0.0431381
VII	U	24	4	T	1	0.6	0.93	1	0.864288	0.03354	42.6201	0.118095	0.461241	-0.331574	0.118095	-0.00225687	-0.174601	0.592089	-0.329812	0.047612
VII	U	24	4	T	1	0.6	0.93	1	0.864288	0.0208539	39.6351	0.0564975	0.481758	-0.279983	0.0564975	0.0776561	-0.100418	0.636601	-0.348973	0.0777055
VII	U	24	4	T	1	0.6	0.93	1	0.864288	0.0445928	37.2622	0.172047	0.432175	-0.267677	0.172047	0.0762054	-0.102778	0.61231	-0.337007	0.0360313
VII	U	24	4	T	1	0.6	0.93	1	0.864288	0.0314901	33.4756	0.115652	0.600626	-0.216781	0.115652	0.216939	-0.0241576	0.639261	-0.413995	0.0451321
VII	U	24	4	T	1	0.6	0.93	1	0.864288	0.0377738	35.0555	0.146915	0.612559	-0.252716	0.146915	0.181629	-0.0441913	0.623398	-0.415151	0.0397589
VII	U	24	4	T	1	0.6	0.93	1	0.864288	0.0263609	38.9553	0.0889388	0.504991	-0.302064	0.0889388	0.0507922	-0.107937	0.58533	-0.347582	0.0555399
VII	U	24	4	T	1	0.6	0.93	1	0.864288	0.035733	40.4063	0.137031	0.489615	-0.271212	0.137031	0.101757	-0.0952349	0.644106	-0.362352	0.0409693
VII	U	24	4	T	1	0.6	0.93	1	0.864288	0.0308886	43.8928	0.117713	0.398584	-0.285493	0.117713	0.0191806	-0.145664	0.62922	-0.303077	0.0436037
VII	U	24	4	T	1	0.6	0.93	1	0.864288	0.0460805	34.3439	0.183625	0.31428	-0.230839	0.183625	0.0540138	-0.0968978	0.636338	-0.281424	0.0359982
VII	U	24	4	T	1	0.6	0.93	1	0.864288	0.0654087	32.878	0.265243	0.382646	-0.209554	0.265243	0.111233	-0.0650645	0.634259	-0.312656	0.0234687
VII	U	24	4	T	1	0.6	0.93	1	0.864288	0.0465581	43.1039	0.174162	0.282484	-0.221668	0.174162	-0.00896136	-0.121454	0.72197	-0.212571	0.0406882
VII	U	24	4	T	1	0.6	0.93	1	0.864288	0.064878	32.3643	0.26947	0.394819	-0.188742	0.26947	0.123779	-0.0546582	0.622592	-0.304995	0.0205578
VII	U	24	4	T	1	0.6	0.93	1	0.864288	0.048055	35.8811	0.178575	0.646292	-0.239577	0.178575	0.244237	0.00234676	0.624717	-0.456357	0.0387949
VII	U	24	4	T	1	0.6	0.93	1	0.864288	0.0531283	46.8115	0.233342	0.351542	-0.271766	0.233342	0.0315975	-0.123597	0.634405	-0.30084	0.0235318
VII	U	24	4	T	1	0.6	0.93	1	0.864288	0.031396	37.5397	0.115143	0.480974	-0.18603	0.115143	0.165941	-0.0155908	0.658006	-0.340732	0.0461094
VII	U	24	4	T	1	0.6	0.93	1	0.864288	0.0405885	36.3837	0.167525	0.537936	-0.187353	0.167525	0.182932	0.00828584	0.66907	-0.355898	0.0328539
VII	U	24	4	T	1	0.6	0.93	1	0.864288	0.0441819	41.0486	0.163336	0.373468	-0.264888	0.163336	0.0754653	-0.11115	0.609974	-0.333442	0.0397813
VII	U	24	4	T	1	0.6	0.93	1	0.864288	0.0298439	43.1231	0.105905	0.519456	-0.266269	0.105905	0.116853	-0.0776253	0.577845	-0.371104	0.050785
VII	U	24	4	T	1	0.6	0.93	1	0.864288	0.0313891	43.8598	0.112562	0.454043	-0.292688	0.112562	0.068702	-0.114544	0.596593	-0.353796	0.0482202
VII	U	24	4	T	1	0.6	0.93	1	0.864288	0.029126	44.5769	0.117992	0.393019	-0.316028	0.117992	-0.0201534	-0.162684	0.598288	-0.297231	0.046259
VII	U	24	4	T	1	0.6	0.93	1	0.864288	0.0438094	36.7925	0.229568	0.384539	-0.153649	0.229568	0.130335	-0.0153939	0.658167	-0.278388	0.0174073
VII	U	24	4	T	1	0.6	0.93	1	0.864288	0.0513063	34.426	0.208336	0.314214	-0.141535	0.208336	0.123149	-0.0256584	0.659166	-0.26037	0.0259431
VII	U	24	4	T	1	0.6	0.93	1	0.864288	0.0393343	41.2613	0.149638	0.489745	-0.259835	0.149638	0.108484	-0.0746454	0.600577	-0.357977	0.0397847
VII	U	24	4	T	1	0.6	0.93	1	0.864288	0.0602645	38.01	0.235716	0.322476	-0.228739	0.235716	0.0778328	-0.0893853	0.630171	-0.301242	0.0282044
VII	U	24	4	T	1	0.6	0.93	1	0.864288	0.0445408	39.2555	0.145696	0.557039	-0.277894	0.145696	0.142728	-0.0908191	0.660575	-0.403916	0.0504788
VII	U	24	4	T	1	0.6	0.93	1	0.864288	0.0338568	39.6588	0.116906	0.560783	-0.226711	0.116906	0.137708	-0.0217921	0.604828	-0.353355	0.0482032
VII	U	24	4	T	1	0.6	0.93	1	0.864288	0.0224758	44.6411	0.104887	0.225446	-0.323653	0.104887	0.0143054	-0.207677	0.68895	-0.336192	0.0380525
VII	U	24	4	T	1	0.6	0.93	1	0.864288	0.0420225	38.3195	0.144791	0.531013	-0.281333	0.144791	0.116551	-0.103938	0.651653	-0.38423	0.0443856
VII	U	24	4	T	1	0.6	0.93	1	0.864288	0.0313	40.0723	0.116531	0.590848	-0.217504	0.116531	0.164535	-0.0274751	0.637927	-0.368702	0.0472626
VII	U	24	4	T	1	0.6	0.93	1	0.864288	0.0333751	40.5511	0.107674	0.597992	-0.211543	0.107674	0.158459	0.00978878	0.612733	-0.357726	0.052954
VII	U	24	4	T	1	0.6	0.93	1	0.864288	0.0369134	44.0561	0.126044	0.329896	-0.27413	0.126044	0.0230137	-0.122774	0.597561	-0.295367	0.046518
VII	U	24	4	T	1	0.6	0.93	1	0.864288	0.0379066	39.2501	0.12394	0.422587	-0.259518	0.12394	0.081006	-0.0862618	0.632724	-0.333422	0.048862
VII	U	24	4	T	1	0.6	0.93	1	0.864288	0.0384793	42.2661	0.162409	0.34281	-0.311644	0.162409	-0.0226304	-0.163272	0.593155	-0.291139	0.0358103
VII	U	24	4	T	1	0.6	0.93	1	0.864288	0.0427902	40.0713	0.164121	0.393702	-0.304987	0.164121	0.00751445	-0.127524	0.593168	-0.312302	0.0359675
VII	U	24	4	T	1	0.6	0.93	1	0.864288	0.0397434	43.5237	0.149888	0.424305	-0.317227	0.149888	0.0116564	-0.154221	0.601818	-0.327827	0.0423881
VII	U	24	4	T	1	0.6	0.93	1	0.864288	0.0324625	46.0802	0.117249	0.484371	-0.290567	0.117249	0.0910186	-0.0988591	0.597734	-0.371662	0.0465104
VII	U	24	4	T	1	0.6	0.93	1	0.864288	0.0358779	39.3605	0.13616	0.339115	-0.307019	0.13616	-0.00491403	-0.151918	0.57107	-0.302805	0.042194
VII	U	24	4	T	1	0.6	0.93	1	0.864288	0.0264422	49.6419	0.0807976	0.224982	-0.27129	0.0807976	-0.076518	-0.0954753	0.511818	-0.198651	0.0580335
VII	U	24	4	T	1	0.6	0.93	1	0.864288	0.0437157	40.3218	0.158913	0.318795	-0.329492	0.158913	-0.0538319	-0.181947	0.556362	-0.280827	0.039573
VII	U	24	4	T	1	0.6	0.93	1	0.864288	0.0293424	43.9714	0.107309	0.33847	-0.269826	0.107309	0.046611	-0.110438	0.620305	-0.312582	0.0490076
VII	U	24	4	T	1	0.6	0.93	1	0.864288	0.0561053	38.178	0.191077	0.337113	-0.305306	0.191077	-0.0353994	-0.156186	0.546316	-0.272925	0.036805
VII	U	24	4	T	1	0.6	0.93	1	0.864288	0.0356149	40.0162	0.138527	0.416364	-0.267618	0.138527	0.104306	-0.095824	0.632256	-0.360584	0.0414705
VII	U	24	4	T	1	0.6	0.93	1	0.864288	0.0328846	46.3673	0.120966	0.387634	-0.310359	0.120966	-0.00749428	-0.143255	0.57168	-0.302567	0.0459416
VII	U	24	4	T	1	0.6	0.93	1	0.864288	0.0271939	42.4544	0.0953843	0.323381	-0.268756	0.0953843	0.0191724	-0.123684	0.629681	-0.286282	0.0517426
VII	U	24	4	T	1	0.6	0.93	1	0.864288	0.0149836	43.8901	0.0391584	0.525745	-0.275981	0.0391584	0.105597	-0.071797	0.580144	-0.369876	0.0749112
VII	U	24	4	T	1	0.6	0.93	1	0.864288	0.0274166	43.1806	0.0986785	0.323539	-0.275992	0.0986785	0.0212973	-0.121363	0.621271	-0.295489	0.0500308
VII	U	24	4	T	1	0.6	0.93	1	0.864288	0.00990211	49.2201	0.0242135	0.319042	-0.298282	0.0242135	-0.026171	-0.140789	0.613602	-0.274283	0.0851307
VII	U	24	4	T	1	0.6	0.93	1	0.864288	0.0442149	39.4372	0.168611	0.450124	-0.240756	0.168611	0.0625068	-0.0645804	0.606072	-0.298616	0.0378105
VIII					1	0	0	0	0	0.0710908	35.7938	0.260813	0.432342	-0.190317	0.260813	0.0658451	-0.018633	0.610595	-0.252946	0.0282416
VIII					1	0	0	0	0	0.0806009	30.8361	0.333669	0.363147	-0.223975	0.333669	0.0750117	-0.0795553	0.623506	-0.294091	0.0135602
VIII					1	0	0	0	0	0.0857628	35.9778	0.347378	0.230155	-0.141835	0.347378	0.0748482	-0.0465835	0.681685	-0.214637	0.0159067
VIII					1	0	0	0	0	0.0601732	32.3516	0.2633	0.353921	-0.193127	0.2633	0.0516323	-0.0205867	0.594539	-0.241518	0.0196338
VIII					1	0	0	0	0	0.0737391	31.7448	0.307882	0.251466	-0.105493	0.307882	0.089169	0.0179229	0.686509	-0.192934	0.0177994
VIII					1	0	0	0	0	0.0604519	36.0569	0.230088	0.269413	-0.165633	0.230088	0.059733	-0.0371332	0.652552	-0.223579	0.0296
VIII					1	0	0	0	0	0.0578651	35.5644	0.23788	0.25862	-0.183061	0.23788	0.0501405	-0.061638	0.665232	-0.231444	0.0260731
VIII					1	0	0	0	0	0.0674409	35.3405	0.278965	0.259442	-0.1768	0.278965	0.028032	-0.0608096	0.652897	-0.204001	0.021496
VIII					1	0	0	0	0	0.0424662	43.0881	0.131321	0.421797	-0.265533	0.131321	0.0340979	-0.0736285	0.582997	-0.296327	0.0537972
VIII					1	0	0	0	0	0.0323322	46.4858	0.0931178	0.448497	-0.245474	0.0931178	0.0750297	-0.0471608	0.597053	-0.314239	0.0662292
VIII					1	0	0	0	0	0.0434522	45.553	0.154083	0.399731	-0.261045	0.154083	0.0375096	-0.0830215	0.586394	-0.295484	0.0450683
VIII					1	0	0	0	0	0.0645526	32.4182	0.30531	0.372135	-0.262798	0.30531	0.00725134	-0.103084	0.555341	-0.269628	0.0120123
VIII					1	0	0	0	0	0.0400579	40.1675	0.158207	0.37947	-0.299972	0.158207	-0.0101998	-0.143364	0.557026	-0.290654	0.0396551
VIII					1	0	0	0	0	0.0320423	43.0153	0.0928912	0.333125	-0.228112	0.0928912	0.0516453	-0.0695506	0.63593	-0.275529	0.0682012
VI	B	11	3	M	0.7	0.8	0.43	0.7	0.64075	0.0182667	44.0155	0.0532138	0.417873	-0.232917	0.0532138	0.0949903	-0.0845107	0.624804	-0.32069	0.0670617
VI	B	11	3	M	0.7	0.8	0.43	0.7	0.64075	0.0274345	43.9087	0.100732	0.246131	-0.203999	0.100732	0.0197206	-0.0749415	0.643348	-0.223106	0.0494057
VI	B	11	3	M	0.7	0.8	0.43	0.7	0.64075	0.020084	43.074	0.061005	0.373827	-0.250597	0.061005	0.0636531	-0.0766004	0.581294	-0.308198	0.0677139
VI	B	11	3	M	0.7	0.8	0.43	0.7	0.64075	0.0366709	46.156	0.161369	0.360378	-0.307725	0.161369	0.00176338	-0.162183	0.566863	-0.309294	0.0327314
VI	B	11	3	M	0.7	0.8	0.43	0.7	0.64075	0.018617	44.412	0.0571753	0.314043	-0.237124	0.0571753	0.0482544	-0.0970124	0.627283	-0.281546	0.0672065
VI	B	11	3	M	0.7	0.8	0.43	0.7	0.64075	0.0225118	44.8615	0.077281	0.306128	-0.244626	0.077281	0.0397128	-0.104691	0.621455	-0.281635	0.0591034
VI	B	12	3	M	0.7	0.8	0.5	0.7	0.665371	0.0179895	46.1808	0.0506021	0.330866	-0.236962	0.0506021	-0.0384821	-0.0870911	0.580092	-0.19981	0.067284
VI	B	12	3	M	0.7	0.8	0.5	0.7	0.665371	0.0141886	49.1123	0.0400054	0.270043	-0.251192	0.0400054	-0.0208867	-0.108918	0.598727	-0.231467	0.0729706
VI	B	12	3	M	0.7	0.8	0.5	0.7	0.665371	0.013575	44.2653	0.0379841	0.37146	-0.264119	0.0379841	0.0435828	-0.0942374	0.602363	-0.303915	0.076588
VI	B	12	3	M	0.7	0.8	0.5	0.7	0.665371	0.0132715	49.025	0.0349897	0.274386	-0.25326	0.0349897	-0.00316713	-0.111476	0.634292	-0.25045	0.0797908
VI	B	12	3	M	0.7	0.8	0.5	0.7	0.665371	0.0183498	49.8104	0.0507175	0.274474	-0.305643	0.0507175	-0.0540838	-0.158127	0.540598	-0.255862	0.0700569
VI	B	15	3	M	0.7	0.8	0.57	0.7	0.687528	0.0197719	40.7966	0.0572204	0.344723	-0.320933	0.0572204	-0.018882	-0.181109	0.578002	-0.303684	0.0682569
VI	B	15	3	M	0.7	0.8	0.57	0.7	0.687528	0.0570918	39.2183	0.215997	0.385049	-0.221207	0.215997	0.0724359	-0.0567732	0.643922	-0.288721	0.0298405
VI	B	15	3	M	0.7	0.8	0.57	0.7	0.687528	0.0409502	38.8109	0.154031	0.374605	-0.272091	0.154031	0.0111259	-0.133456	0.616492	-0.282448	0.0422502
VI	B	15	3	M	0.7	0.8	0.57	0.7	0.687528	0.0295983	40.8552	0.109136	0.420484	-0.34829	0.109136	-0.00915673	-0.207221	0.599779	-0.34006	0.0472525
VI	B	15	3	M	0.7	0.8	0.57	0.7	0.687528	0.0372312	36.9637	0.144631	0.401703	-0.298521	0.144631	0.0194388	-0.148656	0.591066	-0.316038	0.0420494
VI	B	15	3	M	0.7	0.8	0.57	0.7	0.687528	0.027433	41.1999	0.0908521	0.430138	-0.294114	0.0908521	0.050408	-0.145807	0.607493	-0.339438	0.054684
VI	B	15	3	M	0.7	0.8	0.57	0.7	0.687528	0.0494034	29.1167	0.212015	0.392371	-0.125243	0.212015	0.141592	0.0375697	0.653168	-0.262159	0.026295
VI	B	15	3	M	0.7	0.8	0.57	0.7	0.687528	0.030612	39.7102	0.107607	0.404517	-0.309621	0.107607	0.0210961	-0.16119	0.614306	-0.328344	0.0495441
VI	B	15	3	M	0.7	0.8	0.57	0.7	0.687528	0.0259916	39.2708	0.0813677	0.403433	-0.342562	0.0813677	0.0119109	-0.191989	0.60571	-0.352913	0.0574798
VI	B	15	3	M	0.7	0.8	0.57	0.7	0.687528	0.0477422	31.9365	0.206672	0.311981	-0.113826	0.206672	0.126438	0.0334538	0.674182	-0.236775	0.0275642
VI	B	15	3	M	0.7	0.8	0.57	0.7	0.687528	0.0460882	38.0128	0.192006	0.407663	-0.218734	0.192006	0.0815295	-0.0508418	0.641095	-0.29483	0.0314865
VI	B	15	3	M	0.7	0.8	0.57	0.7	0.687528	0.0296338	37.3177	0.113057	0.431459	-0.300238	0.113057	0.0280571	-0.13384	0.606388	-0.325097	0.0469268
VI	B	15	3	M	0.7	0.8	0.57	0.7	0.687528	0.0519436	39.7175	0.203709	0.451643	-0.284846	0.203709	0.0788081	-0.116481	0.613076	-0.354872	0.0318122
VI	B	15	3	M	0.7	0.8	0.57	0.7	0.687528	0.0355024	38.9602	0.128214	0.428089	-0.311068	0.128214	0.013213	-0.158301	0.624983	-0.322865	0.0463749
VI	B	15	3	M	0.7	0.8	0.57	0.7	0.687528	0.0325898	39.3553	0.112533	0.417246	-0.309698	0.112533	0.0132661	-0.14782	0.604543	-0.32151	0.0530448
VI	B	15	3	M	0.7	0.8	0.57	0.7	0.687528	0.0322548	40.4885	0.121033	0.381545	-0.310925	0.121033	-0.00615272	-0.149299	0.592639	-0.305331	0.046
VI	B	15	3	M	0.7	0.8	0.57	0.7	0.687528	0.0429696	40.5348	0.1706	0.431792	-0.297161	0.1706	0.0145704	-0.132838	0.599074	-0.310246	0.0365963
VI	B	15	3	M	0.7	0.8	0.57	0.7	0.687528	0.033658	38.0958	0.127299	0.438491	-0.281534	0.127299	0.0648264	-0.112882	0.636748	-0.340249	0.0469462
VI	B	15	3	M	0.7	0.8	0.57	0.7	0.687528	0.039426	38.7434	0.155668	0.467889	-0.237888	0.155668	0.105177	-0.0665121	0.628956	-0.33458	0.0375106
VI	B	15	3	M	0.7	0.8	0.57	0.7	0.687528	0.0279623	39.2358	0.0946968	0.392802	-0.297466	0.0946968	0.0218251	-0.139454	0.594007	-0.317374	0.0552538
VI	B	15	3	M	0.7	0.8	0.57	0.7	0.687528	0.0229373	40.7108	0.0659814	0.450652	-0.294861	0.0659814	0.0210447	-0.120698	0.612544	-0.31409	0.0614323
VI	B	15	3	M	0.7	0.8	0.57	0.7	0.687528	0.0283839	41.7284	0.0943758	0.427864	-0.28208	0.0943758	0.0651017	-0.127608	0.610281	-0.340908	0.0554138
VI	B	15	3	M	0.7	0.8	0.57	0.7	0.687528	0.0152007	40.4936	0.0363914	0.300728	-0.208125	0.0363914	0.0235289	-0.0656333	0.605315	-0.226888	0.0793704
VI	B	15	3	M	0.7	0.8	0.57	0.7	0.687528	0.030075	38.7331	0.0990867	0.469646	-0.279979	0.0990867	0.0791465	-0.1015	0.599764	-0.350941	0.0516297
VI	B	15	3	M	0.7	0.8	0.57	0.7	0.687528	0.0276796	39.9504	0.0868992	0.430911	-0.297361	0.0868992	0.0275872	-0.110276	0.584932	-0.322103	0.0592565
VI	B	15	3	M	0.7	0.8	0.57	0.7	0.687528	0.0238424	40.1069	0.0778675	0.439987	-0.308499	0.0778675	0.0391546	-0.157721	0.578663	-0.343652	0.0640638
VI	B	15	3	M	0.7	0.8	0.57	0.7	0.687528	0.0226068	42.8766	0.0687386	0.431966	-0.300994	0.0687386	0.00959413	-0.132906	0.596515	-0.309893	0.0643437
VI	B	15	3	M	0.7	0.8	0.57	0.7	0.687528	0.0351738	37.5013	0.136817	0.470084	-0.220652	0.136817	0.143729	-0.0698672	0.632776	-0.353071	0.0442148
VI	B	15	3	M	0.7	0.8	0.57	0.7	0.687528	0.0213682	42.7601	0.0713729	0.540849	-0.26771	0.0713729	0.0758837	-0.12039	0.649062	-0.337067	0.0585241
VI	B	15	3	M	0.7	0.8	0.57	0.7	0.687528	0.0235434	39.76	0.0805779	0.458621	-0.319264	0.0805779	0.0219574	-0.156862	0.576403	-0.338671	0.0566967
VI	B	15	3	M	0.7	0.8	0.57	0.7	0.687528	0.0350538	42.4335	0.13724	0.426483	-0.220477	0.13724	0.0987491	-0.0903163	0.646275	-0.312472	0.0401149
VI	B	15	3	M	0.7	0.8	0.57	0.7	0.687528	0.0235295	42.3123	0.0741791	0.451939	-0.26193	0.0741791	0.0683136	-0.0900992	0.624871	-0.324419	0.0602637
VI	B	15	3	M	0.7	0.8	0.57	0.7	0.687528	0.0359704	40.4268	0.147298	0.302412	-0.251376	0.147298	0.0402804	-0.124723	0.641428	-0.289422	0.0400184
VI	B	15	3	M	0.7	0.8	0.57	0.7	0.687528	0.0417991	42.5245	0.170904	0.369837	-0.241251	0.170904	0.0576216	-0.12333	0.642801	-0.294734	0.034356
VI	B	15	3	M	0.7	0.8	0.57	0.7	0.687528	0.0487658	33.7449	0.194881	0.320763	-0.216195	0.194881	0.0671955	-0.0852096	0.650518	-0.279308	0.033941
VI	B	15	3	M	0.7	0.8	0.57	0.7	0.687528	0.0343156	39.5617	0.115459	0.537632	-0.244041	0.115459	0.100349	-0.0516989	0.631013	-0.335921	0.0492241
VI	B	15	3	M	0.7	0.8	0.57	0.7	0.687528	0.0385576	35.7762	0.167926	0.456421	-0.183495	0.167926	0.147127	0.00933257	0.635121	-0.321441	0.0320884
VI	B	15	3	M	0.7	0.8	0.57	0.7	0.687528	0.0398185	38.6673	0.154005	0.516571	-0.249316	0.154005	0.106259	-0.0544735	0.613794	-0.346528	0.0408783
VI	B	15	3	M	0.7	0.8	0.57	0.7	0.687528	0.0371556	36.1188	0.136863	0.570276	-0.227144	0.136863	0.193927	-0.00821033	0.630974	-0.402385	0.0424143
VI	B	15	3	M	0.7	0.8	0.57	0.7	0.687528	0.0488483	37.87	0.184133	0.393157	-0.157296	0.184133	0.099321	0.000207211	0.674203	-0.252084	0.0351713
VI	B	15	3	M	0.7	0.8	0.57	0.7	0.687528	0.0373593	41.0111	0.14237	0.446251	-0.192015	0.14237	0.0864098	-0.0216019	0.651667	-0.273532	0.0417586
VI	B	15	3	M	0.7	0.8	0.57	0.7	0.687528	0.0396501	39.3543	0.166047	0.542434	-0.207575	0.166047	0.13566	-0.00501218	0.624697	-0.333193	0.0329027
VI	B	15	3	M	0.7	0.8	0.57	0.7	0.687528	0.0404318	40.5099	0.165853	0.556835	-0.211974	0.165853	0.114572	-0.0113623	0.623074	-0.318777	0.0334851
VI	B	15	3	M	0.7	0.8	0.57	0.7	0.687528	0.0479982	41.347	0.189724	0.314164	-0.231103	0.189724	0.0302889	-0.0963033	0.633173	-0.259762	0.0340755
VI	B	15	3	M	0.7	0.8	0.57	0.7	0.687528	0.0313095	44.9564	0.0947577	0.373667	-0.294254	0.0947577	0.0121696	-0.127652	0.562601	-0.304989	0.0546988
VI	B	15	3	M	0.7	0.8	0.57	0.7	0.687528	0.0191695	47.6488	0.0644816	0.354435	-0.316371	0.0644816	-0.0266681	-0.152106	0.590884	-0.291956	0.0579186
VI	B	15	3	M	0.7	0.8	0.57	0.7	0.687528	0.0167128	46.4733	0.0499477	0.256186	-0.292332	0.0499477	-0.0099768	-0.154917	0.619751	-0.282724	0.0680434
VI	B	15	3	M	0.7	0.8	0.57	0.7	0.687528	0.0173921	44.9568	0.0488809	0.22207	-0.24793	0.0488809	0.0168166	-0.115465	0.648621	-0.263668	0.0706001
VI	B	15	3	M	0.7	0.8	0.57	0.7	0.687528	0.015586	45.8349	0.0472836	0.26714	-0.272699	0.0472836	-0.00922153	-0.136651	0.625786	-0.263726	0.0684945
VI	B	15	3	M	0.7	0.8	0.57	0.7	0.687528	0.0157808	44.9041	0.0441322	0.294596	-0.252079	0.0441322	0.0459781	-0.112113	0.62622	-0.294373	0.0738693
VI	B	15	3	M	0.7	0.8	0.57	0.7	0.687528	0.0143475	46.218	0.0348399	0.28194	-0.280966	0.0348399	-0.013587	-0.141217	0.611918	-0.267646	0.0785371
VI	B	15	3	M	0.7	0.8	0.57	0.7	0.687528	0.0197296	47.5377	0.0585186	0.249413	-0.302279	0.0585186	-0.0638906	-0.155846	0.57625	-0.242992	0.0649145
VI	B	15	3	M	0.7	0.8	0.57	0.7	0.687528	0.016869	48.0421	0.0491206	0.25724	-0.293649	0.0491206	-0.0478941	-0.156403	0.614093	-0.248717	0.0695453
VI	B	15	3	M	0.7	0.8	0.57	0.7	0.687528	0.0163045	47.7391	0.0455191	0.250137	-0.279891	0.0455191	-0.0358959	-0.143377	0.616611	-0.246054	0.0718259
VI	B	15	3	M	0.7	0.8	0.57	0.7	0.687528	0.0302551	48.4452	0.0963208	0.258839	-0.329305	0.0963208	-0.0632571	-0.196995	0.604558	-0.271938	0.0584366
VI	B	15	3	M	0.7	0.8	0.57	0.7	0.687528	0.022813	46.5529	0.0727369	0.278828	-0.335139	0.0727369	-0.0676399	-0.188866	0.580613	-0.273704	0.0605285
VI	B	15	2	M	0.7	0.8	0.57	0.3	0.556283	0.0458374	40.257	0.178515	0.391646	-0.199761	0.178515	0.0913168	-0.0612328	0.608708	-0.285787	0.0335751
VI	B	15	2	M	0.7	0.8	0.57	0.3	0.556283	0.0353269	44.8855	0.124535	0.30608	-0.229828	0.124535	0.0492892	-0.093071	0.646004	-0.275935	0.0478911
VI	B	15	2	M	0.7	0.8	0.57	0.3	0.556283	0.0376582	43.0134	0.14789	0.337338	-0.259491	0.14789	0.03808	-0.111413	0.571329	-0.294501	0.0376124
VI	B	15	2	M	0.7	0.8	0.57	0.3	0.556283	0.0252472	45.3882	0.0777722	0.414948	-0.250693	0.0777722	0.0492079	-0.0853027	0.611573	-0.296405	0.0577385
VI	B	15	2	M	0.7	0.8	0.57	0.3	0.556283	0.0245281	43.5463	0.0818545	0.346368	-0.246266	0.0818545	0.052734	-0.0985494	0.614639	-0.294946	0.0578656
VI	B	16	3	M	0.7	0.8	0.65	0.7	0.710477	0.0250144	48.1141	0.0839143	0.289486	-0.275983	0.0839143	-0.0239808	-0.125045	0.553776	-0.253125	0.0564924
VI	B	16	3	M	0.7	0.8	0.65	0.7	0.710477	0.0289839	36.0882	0.103086	0.224104	-0.147585	0.103086	0.0891722	-0.0237766	0.693592	-0.233927	0.0591388
VI	F	15	3	M	0.7	0.7	0.57	0.7	0.664955	0.0371927	37.4759	0.129493	0.388792	-0.206439	0.129493	0.085075	-0.0503808	0.656677	-0.286828	0.0459374
VI	F	15	3	M	0.7	0.7	0.57	0.7	0.664955	0.042449	38.1872	0.167597	0.281443	-0.186474	0.167597	0.0707029	-0.0542826	0.66877	-0.254003	0.0381045
VI	F	15	3	M	0.7	0.7	0.57	0.7	0.664955	0.0530477	36.664	0.222654	0.295743	-0.148022	0.222654	0.101447	-0.0143703	0.661913	-0.245858	0.0269867
VI	F	15	3	M	0.7	0.7	0.57	0.7	0.664955	0.0342987	41.4379	0.112559	0.416691	-0.304303	0.112559	0.0134348	-0.149847	0.611534	-0.316502	0.0487727
VI	F	15	3	M	0.7	0.7	0.57	0.7	0.664955	0.0467521	41.4953	0.170274	0.339083	-0.275593	0.170274	0.0103397	-0.116685	0.641853	-0.285041	0.0386917
VI	F	15	3	M	0.7	0.7	0.57	0.7	0.664955	0.0385506	41.6397	0.133279	0.365385	-0.28901	0.133279	-0.00858862	-0.130385	0.615965	-0.281287	0.0449475
VI	F	15	3	M	0.7	0.7	0.57	0.7	0.664955	0.0378539	39.7649	0.144172	0.337223	-0.303572	0.144172	-0.0154125	-0.154606	0.57344	-0.289722	0.0409224
VI	F	15	3	M	0.7	0.7	0.57	0.7	0.664955	0.034151	40.1068	0.127603	0.347647	-0.286485	0.127603	-0.00580772	-0.137669	0.581636	-0.281359	0.045339
VI	F	15	3	M	0.7	0.7	0.57	0.7	0.664955	0.0337384	45.2248	0.120083	0.304498	-0.230857	0.120083	0.00269401	-0.0770495	0.575559	-0.233492	0.0452271
VI	F	15	3	M	0.7	0.7	0.57	0.7	0.664955	0.0234526	45.7075	0.0816803	0.349938	-0.276842	0.0816803	0.0122109	-0.114349	0.609555	-0.288173	0.0586499
VI	F	15	3	M	0.7	0.7	0.57	0.7	0.664955	0.0516841	34.8907	0.221332	0.41401	-0.0779507	0.221332	0.151491	0.0928694	0.644718	-0.226344	0.0267034
VI	F	15	3	M	0.7	0.7	0.57	0.7	0.664955	0.0531281	38.8919	0.220367	0.393286	-0.162379	0.220367	0.111047	-0.00298507	0.652766	-0.268632	0.0286837
VI	F	15	3	M	0.7	0.7	0.57	0.7	0.664955	0.0325795	39.6025	0.124998	0.407475	-0.216599	0.124998	0.0664616	-0.0521632	0.629585	-0.279542	0.0453503
VI	N	15	3	M	0.7	0.6	0.57	0.7	0.639817	0.0227649	38.5394	0.0573148	0.470161	-0.318228	0.0573148	0.0741363	-0.129784	0.574898	-0.382728	0.0722115
VI	N	15	3	M	0.7	0.6	0.57	0.7	0.639817	0.0521483	46.1419	0.212367	0.281123	-0.336168	0.212367	-0.0675788	-0.203329	0.568712	-0.273427	0.0286369
VI	N	15	3	M	0.7	0.6	0.57	0.7	0.639817	0.0564986	42.6827	0.217335	0.312258	-0.251042	0.217335	0.0205389	-0.109196	0.594936	-0.268841	0.0323261
VI	N	15	3	M	0.7	0.6	0.57	0.7	0.639817	0.0466648	41.3745	0.195266	0.395057	-0.332836	0.195266	0.0192598	-0.182354	0.606382	-0.346704	0.0302287
VI	N	15	3	M	0.7	0.6	0.57	0.7	0.639817	0.0498437	37.3138	0.184906	0.446891	-0.282665	0.184906	0.0646466	-0.102214	0.603257	-0.340017	0.037667
VI	N	15	3	M	0.7	0.6	0.57	0.7	0.639817	0.0400352	40.1093	0.152143	0.392518	-0.319034	0.152143	0.0121543	-0.161737	0.609749	-0.328633	0.0408323
VI	N	15	3	M	0.7	0.6	0.57	0.7	0.639817	0.0304538	41.4159	0.102314	0.401894	-0.266807	0.102314	0.0626824	-0.100925	0.617707	-0.323534	0.0547576
VI	N	15	3	M	0.7	0.6	0.57	0.7	0.639817	0.0242406	43.0436	0.0837685	0.445054	-0.359309	0.0837685	0.0399797	-0.17861	0.578417	-0.391485	0.0498391
VI	N	15	3	M	0.7	0.6	0.57	0.7	0.639817	0.028482	37.7965	0.10166	0.402161	-0.308188	0.10166	0.0368187	-0.137942	0.591948	-0.339029	0.0518571
VI	N	15	3	M	0.7	0.6	0.57	0.7	0.639817	0.0632474	36.4478	0.241161	0.348736	-0.223218	0.241161	0.0349327	-0.0983043	0.708285	-0.255681	0.0276657
VI	N	15	3	M	0.7	0.6	0.57	0.7	0.639817	0.0462214	42.8242	0.184294	0.32203	-0.326784	0.184294	-0.0468333	-0.195766	0.602329	-0.284537	0.0342771
VI	N	15	3	M	0.7	0.6	0.57	0.7	0.639817	0.0469268	39.7839	0.195252	0.32923	-0.274076	0.195252	0.0284126	-0.137605	0.632518	-0.299685	0.0312669
VI	N	15	3	M	0.7	0.6	0.57	0.7	0.639817	0.0400901	40.3925	0.142955	0.395607	-0.287875	0.142955	0.0285916	-0.126382	0.60116	-0.314103	0.0443349
VI	N	15	3	M	0.7	0.6	0.57	0.7	0.639817	0.0418562	35.8232	0.170025	0.414576	-0.234844	0.170025	0.0679082	-0.0668932	0.625781	-0.297525	0.0356779
VI	N	15	3	M	0.7	0.6	0.57	0.7	0.639817	0.0389023	39.8732	0.14339	0.432498	-0.264517	0.14339	0.0487949	-0.0952118	0.613894	-0.309273	0.0432244
VI	N	18	2	M	0.7	0.6	0.64	0.3	0.53289	0.047801	44.3956	0.194031	0.505764	-0.313283	0.194031	0.0449898	-0.130785	0.624013	-0.352273	0.0321226
VI	N	18	2	M	0.7	0.6	0.64	0.3	0.53289	0.0357688	44.0877	0.138588	0.53212	-0.311629	0.138588	0.0687458	-0.123553	0.620332	-0.372092	0.0428652
VI	N	18	2	M	0.7	0.6	0.64	0.3	0.53289	0.0510484	41.7488	0.231618	0.467825	-0.275856	0.231618	0.0792662	-0.111131	0.624767	-0.346408	0.024165
VI	N	18	2	M	0.7	0.6	0.64	0.3	0.53289	0.0695105	47.5148	0.287984	0.465031	-0.358143	0.287984	0.0218342	-0.195043	0.599453	-0.375552	0.0187814
VI	N	18	2	M	0.7	0.6	0.64	0.3	0.53289	0.0430886	40.2313	0.163952	0.553314	-0.305494	0.163952	0.0987401	-0.115988	0.616918	-0.391338	0.0435419
VI	N	18	2	M	0.7	0.6	0.64	0.3	0.53289	0.0600241	41.9408	0.241315	0.532269	-0.31013	0.241315	0.10381	-0.109091	0.599208	-0.400194	0.0265645
VI	N	18	2	M	0.7	0.6	0.64	0.3	0.53289	0.0455494	38.8312	0.185422	0.519151	-0.287517	0.185422	0.123643	-0.0806762	0.606609	-0.396488	0.0339179
VI	N	18	2	M	0.7	0.6	0.64	0.3	0.53289	0.0363303	38.8626	0.133333	0.469449	-0.2427	0.133333	0.140173	-0.054385	0.637165	-0.369271	0.0440986
VI	N	18	2	M	0.7	0.6	0.64	0.3	0.53289	0.025234	38.722	0.0775849	0.457019	-0.297118	0.0775849	0.0491966	-0.132358	0.601142	-0.341012	0.0587486
VI	N	18	2	M	0.7	0.6	0.64	0.3	0.53289	0.0419738	39.5579	0.157879	0.377877	-0.293425	0.157879	0.0180588	-0.145405	0.604499	-0.309645	0.0406628
VI	U	16	3	M	0.7	0.6	0.65	0.7	0.661173	0.0613298	44.8142	0.267501	0.489182	-0.266658	0.267501	0.0562159	-0.0995903	0.605932	-0.317904	0.0195609
VI	U	16	3	M	0.7	0.6	0.65	0.7	0.661173	0.0524888	40.0685	0.193988	0.552919	-0.278218	0.193988	0.115756	-0.0753301	0.598621	-0.380733	0.036263
VI	U	16	3	M	0.7	0.6	0.65	0.7	0.661173	0.040565	38.399	0.137433	0.501202	-0.179315	0.137433	0.115161	0.0248193	0.606156	-0.283284	0.0448455
VI	U	16	3	M	0.7	0.6	0.65	0.7	0.661173	0.080895	35.7184	0.266907	0.373101	-0.180078	0.266907	0.0264355	-0.0255622	0.571404	-0.205341	0.0308382
VI	U	16	3	M	0.7	0.6	0.65	0.7	0.661173	0.0319154	37.0655	0.128951	0.578944	-0.222063	0.128951	0.127391	-0.00646498	0.593817	-0.340153	0.0400893
VI	U	16	3	M	0.7	0.6	0.65	0.7	0.661173	0.0444427	45.5936	0.16819	0.426373	-0.237041	0.16819	0.0566908	-0.0614187	0.598641	-0.285482	0.0387762
VI	U	16	3	M	0.7	0.6	0.65	0.7	0.661173	0.0409281	39.768	0.164023	0.533772	-0.268724	0.164023	0.107744	-0.0718519	0.572547	-0.365194	0.0357489
VI	U	16	3	M	0.7	0.6	0.65	0.7	0.661173	0.0546297	38.062	0.210383	0.416553	-0.173221	0.210383	0.0884501	-0.0136823	0.618089	-0.257535	0.0312832
VI	U	16	3	M	0.7	0.6	0.65	0.7	0.661173	0.022097	46.0897	0.0733312	0.3942	-0.245938	0.0733312	0.0817826	-0.0973627	0.623416	-0.320056	0.0586752
VI	U	16	3	M	0.7	0.6	0.65	0.7	0.661173	0.0375224	41.9084	0.126703	0.489839	-0.265125	0.126703	0.0802598	-0.0698489	0.604713	-0.338574	0.0507048
VI	U	16	3	M	0.7	0.6	0.65	0.7	0.661173	0.0522552	37.7598	0.210514	0.430988	-0.197741	0.210514	0.0346583	-0.0110879	0.549443	-0.230703	0.0304512
VI	U	16	3	M	0.7	0.6	0.65	0.7	0.661173	0.0643072	34.4485	0.26808	0.492139	-0.169934	0.26808	0.166664	0.0236687	0.618469	-0.327162	0.0213933
VI	U	16	3	M	0.7	0.6	0.65	0.7	0.661173	0.0533572	37.0536	0.194757	0.496656	-0.244038	0.194757	0.10056	-0.0411069	0.590692	-0.336113	0.0344467
VI	U	16	3	M	0.7	0.6	0.65	0.7	0.661173	0.0503289	41.5484	0.193361	0.442798	-0.189123	0.193361	0.0683605	-0.0174057	0.587121	-0.254438	0.034897
VI	U	16	3	M	0.7	0.6	0.65	0.7	0.661173	0.0436164	39.5292	0.160159	0.465362	-0.247255	0.160159	0.066709	-0.0543549	0.580873	-0.308577	0.0400328
VI	U	16	3	M	0.7	0.6	0.65	0.7	0.661173	0.0349493	38.5736	0.123043	0.445266	-0.21319	0.123043	0.081419	-0.0344779	0.61664	-0.289293	0.0468805
VI	U	16	3	M	0.7	0.6	0.65	0.7	0.661173	0.0410143	41.9632	0.141422	0.412923	-0.261791	0.141422	0.0296504	-0.0880995	0.569614	-0.288922	0.0439932
VI	U	16	3	M	0.7	0.6	0.65	0.7	0.661173	0.0483229	43.236	0.139682	0.446993	-0.303882	0.139682	0.0199943	-0.125535	0.578027	-0.321816	0.0521552
VI	U	16	3	M	0.7	0.6	0.65	0.7	0.661173	0.0391716	43.4629	0.140866	0.466699	-0.247604	0.140866	0.0695111	-0.0542814	0.597933	-0.311559	0.0447906
VI	U	16	3	M	0.7	0.6	0.65	0.7	0.661173	0.0242601	44.9114	0.0645378	0.401247	-0.277114	0.0645378	-0.0109646	-0.117438	0.574928	-0.267095	0.069253
VI	U	16	3	M	0.7	0.6	0.65	0.7	0.661173	0.0363025	45.728	0.11879	0.420531	-0.2304	0.11879	0.0487347	-0.046957	0.590701	-0.275588	0.0521163
VI	U	16	3	M	0.7	0.6	0.65	0.7	0.661173	0.0498191	38.4514	0.179024	0.455598	-0.248002	0.179024	0.0615124	-0.0545946	0.580658	-0.304094	0.0371686
VI	U	16	3	M	0.7	0.6	0.65	0.7	0.661173	0.0472457	40.2333	0.168974	0.445281	-0.234492	0.168974	0.0776851	-0.0487736	0.600039	-0.305876	0.0402108
VI	U	16	3	M	0.7	0.6	0.65	0.7	0.661173	0.0452324	42.1442	0.167282	0.503671	-0.260651	0.167282	0.0797169	-0.0488102	0.580515	-0.333142	0.0385883
VI	U	16	3	M	0.7	0.6	0.65	0.7	0.661173	0.0460077	38.378	0.176692	0.442206	-0.243352	0.176692	0.0471442	-0.0414278	0.562813	-0.28675	0.0341092
VI	U	16	3	M	0.7	0.6	0.65	0.7	0.661173	0.0459945	39.3157	0.1616	0.484713	-0.271845	0.1616	0.0800348	-0.0685927	0.586914	-0.344019	0.0410602
VI	U	16	3	M	0.7	0.6	0.65	0.7	0.661173	0.0290249	44.619	0.0922047	0.412692	-0.303073	0.0922047	0.00179947	-0.137869	0.60017	-0.304615	0.0543782
VI	U	16	3	M	0.7	0.6	0.65	0.7	0.661173	0.0401463	45.8268	0.151583	0.383902	-0.265196	0.151583	0.00845133	-0.10674	0.599533	-0.272983	0.040674
VI	U	16	3	M	0.7	0.6	0.65	0.7	0.661173	0.0315406	43.5792	0.108824	0.390841	-0.290316	0.108824	0.0258339	-0.105426	0.583129	-0.313571	0.048605
VI	U	16	3	M	0.7	0.6	0.65	0.7	0.661173	0.0362419	40.9419	0.134229	0.579128	-0.298577	0.134229	0.0815071	-0.0790262	0.582712	-0.370838	0.041716
VI	U	16	3	M	0.7	0.6	0.65	0.7	0.661173	0.0362275	47.7494	0.132985	0.436241	-0.311222	0.132985	0.0243488	-0.13131	0.595163	-0.333221	0.0439104
VI	U	16	3	M	0.7	0.6	0.65	0.7	0.661173	0.0311629	43.8384	0.102992	0.484161	-0.317101	0.102992	0.0425195	-0.12752	0.551874	-0.355073	0.0517788
VI	U	16	3	M	0.7	0.6	0.65	0.7	0.661173	0.0330477	49.7118	0.116746	0.332109	-0.290683	0.116746	-0.0103854	-0.140213	0.604623	-0.281175	0.047995
VI	U	16	3	M	0.7	0.6	0.65	0.7	0.661173	0.0212933	47.4276	0.0640145	0.317728	-0.278897	0.0640145	-0.00357989	-0.107046	0.56035	-0.274644	0.0624882
VI	U	16	3	M	0.7	0.6	0.65	0.7	0.661173	0.0375932	42.9986	0.133784	0.390602	-0.254688	0.133784	0.028512	-0.0741489	0.553785	-0.280757	0.0430801
VI	U	16	3	M	0.7	0.6	0.65	0.7	0.661173	0.0354471	46.6188	0.128189	0.355593	-0.268474	0.128189	0.00361815	-0.0858522	0.561722	-0.271688	0.0455746
VI	U	16	3	M	0.7	0.6	0.65	0.7	0.661173	0.027028	46.528	0.0884429	0.373243	-0.301251	0.0884429	-0.0231832	-0.135243	0.570977	-0.279885	0.0564246
VI	U	16	3	M	0.7	0.6	0.65	0.7	0.661173	0.0186662	28.942	0.0613755	-0.428446	0.414136	0.0613755	0.170945	0.503724	0.725943	0.262037	0.0614091
VI	U	16	3	M	0.7	0.6	0.65	0.7	0.661173	0.0141425	29.1662	0.042758	-0.617881	0.333794	0.042758	0.19302	0.424971	1.82694	0.150605	0.0669452
VI	U	16	3	M	0.7	0.6	0.65	0.7	0.661173	0.0317717	48.2578	0.112415	0.264739	-0.258488	0.112415	-0.0456317	-0.115718	0.595359	-0.215282	0.0490129
VI	U	16	3	M	0.7	0.6	0.65	0.7	0.661173	0.0211667	49.3926	0.0689548	0.283089	-0.22398	0.0689548	0.0156078	-0.0692022	0.602665	-0.238631	0.0631738
VI	U	16	3	M	0.7	0.6	0.65	0.7	0.661173	0.0336822	46.8418	0.123233	0.294168	-0.257798	0.123233	0.00552259	-0.0890626	0.560762	-0.262273	0.0452396
VI	U	16	3	M	0.7	0.6	0.65	0.7	0.661173	0.0145603	46.7463	0.0407831	0.316255	-0.252318	0.0407831	0.0275226	-0.10628	0.620259	-0.277341	0.0713039
VI	U	16	3	M	0.7	0.6	0.65	0.7	0.661173	0.0154939	45.4782	0.0426581	0.380044	-0.289704	0.0426581	0.0131252	-0.125374	0.580065	-0.301605	0.07423
VI	U	16	3	M	0.7	0.6	0.65	0.7	0.661173	0.0293451	48.7121	0.102016	0.296909	-0.291073	0.102016	-0.0400377	-0.145333	0.590697	-0.253973	0.0515887
VI	U	16	3	M	0.7	0.6	0.65	0.7	0.661173	0.0298001	47.5563	0.105212	0.252429	-0.280874	0.105212	-0.0632284	-0.140641	0.568854	-0.221122	0.0512788
VI	U	20	3	M	0.7	0.6	0.79	0.7	0.694214	0.0336442	39.1837	0.12815	0.48332	-0.243721	0.12815	0.115283	-0.0458516	0.614737	-0.348655	0.0442187
VI	U	20	3	M	0.7	0.6	0.79	0.7	0.694214	0.0298712	37.8022	0.10965	0.550075	-0.259398	0.10965	0.144188	-0.0479196	0.577911	-0.388489	0.0437315
VI	U	20	3	M	0.7	0.6	0.79	0.7	0.694214	0.0327819	44.0838	0.11592	0.236993	-0.242401	0.11592	-0.0316862	-0.102561	0.603731	-0.211459	0.0478288
VI	U	20	3	M	0.7	0.6	0.79	0.7	0.694214	0.0166943	42.7935	0.0507139	0.559593	-0.252372	0.0507139	0.109206	-0.0700247	0.605352	-0.352031	0.0652399
VI	U	20	3	M	0.7	0.6	0.79	0.7	0.694214	0.0222768	47.2036	0.0669647	0.290741	-0.24139	0.0669647	-0.0153633	-0.0952173	0.612109	-0.225914	0.0634365
VI	U	20	3	M	0.7	0.6	0.79	0.7	0.694214	0.0222263	48.405	0.0699374	0.245882	-0.244679	0.0699374	-0.04021	-0.105838	0.598887	-0.206579	0.0622707
VI	B	11	3	C	0.7	0.8	0.43	0.7	0.64075	0.0202448	46.2789	0.0662117	0.381873	-0.248144	0.0662117	0.0413252	-0.0930195	0.636454	-0.286041	0.0629829
VI	B	11	3	C	0.7	0.8	0.43	0.7	0.64075	0.0119535	45.4498	0.0333063	0.30889	-0.252771	0.0333063	0.0212177	-0.110484	0.609958	-0.272434	0.0805312
VI	B	11	3	C	0.7	0.8	0.43	0.7	0.64075	0.00966902	45.0116	0.0230976	0.367217	-0.247066	0.0230976	0.0601735	-0.0798198	0.619533	-0.30172	0.0876903
VI	B	11	3	C	0.7	0.8	0.43	0.7	0.64075	0.0147113	43.9471	0.037325	0.373369	-0.233514	0.037325	0.0184234	-0.116135	0.608857	-0.250198	0.076059
VI	B	11	3	C	0.7	0.8	0.43	0.7	0.64075	0.0080333	41.5629	0.0191091	0.295791	-0.179944	0.0191091	0.0855438	-0.0436042	0.690509	-0.259373	0.0916001
VI	B	11	3	C	0.7	0.8	0.43	0.7	0.64075	0.0124668	44.0616	0.0266983	0.230948	-0.208242	0.0266983	0.0681941	-0.0669645	0.618428	-0.27266	0.0843291
VI	B	11	3	C	0.7	0.8	0.43	0.7	0.64075	0.0127174	43.5812	0.0257263	0.411273	-0.25802	0.0257263	0.0960999	-0.0947827	0.619656	-0.343787	0.0891752
VI	B	12	3	C	0.7	0.8	0.5	0.7	0.665371	0.01588	47.1629	0.0487358	0.358306	-0.278433	0.0487358	-0.00265265	-0.119192	0.57471	-0.275216	0.0672563
VI	B	12	3	C	0.7	0.8	0.5	0.7	0.665371	0.0152928	45.9798	0.0444967	0.299683	-0.21925	0.0444967	0.00790212	-0.0733596	0.561625	-0.226826	0.0677221
VI	B	12	3	C	0.7	0.8	0.5	0.7	0.665371	0.0182456	46.6164	0.0578613	0.331383	-0.285803	0.0578613	-0.0138559	-0.126943	0.569141	-0.272184	0.0600182
VI	B	12	3	C	0.7	0.8	0.5	0.7	0.665371	0.0134617	48.909	0.036561	0.247152	-0.217098	0.036561	0.02092	-0.108324	0.642182	-0.237273	0.0760443
VI	B	12	3	C	0.7	0.8	0.5	0.7	0.665371	0.00628601	46.6227	0.0130074	0.274536	-0.252866	0.0130074	0.0147981	-0.113644	0.63593	-0.266035	0.0993046
VI	B	12	3	C	0.7	0.8	0.5	0.7	0.665371	0.0123422	48.0154	0.0332319	0.301139	-0.251079	0.0332319	0.0341506	-0.1068	0.646211	-0.28233	0.0791207
VI	B	15	3	C	0.7	0.8	0.57	0.7	0.687528	0.0167485	45.7275	0.0529999	0.360054	-0.31871	0.0529999	-1.74195e-05	-0.14131	0.585876	-0.318466	0.0653115
VI	B	15	3	C	0.7	0.8	0.57	0.7	0.687528	0.0182721	44.7485	0.0563295	0.399436	-0.274006	0.0563295	0.0612529	-0.105726	0.615001	-0.328811	0.0652971
VI	B	15	3	C	0.7	0.8	0.57	0.7	0.687528	0.0123467	45.6161	0.0342708	0.263409	-0.273641	0.0342708	0.0210161	-0.135209	0.622877	-0.292665	0.0774678
VI	B	15	3	C	0.7	0.8	0.57	0.7	0.687528	0.0265902	43.9373	0.0902327	0.231951	-0.218784	0.0902327	0.0305655	-0.0978473	0.698762	-0.247162	0.0570882
VI	B	15	3	C	0.7	0.8	0.57	0.7	0.687528	0.0165682	47.4793	0.0465228	0.273442	-0.294295	0.0465228	-0.0332995	-0.156041	0.619398	-0.263443	0.0704623
VI	B	15	3	C	0.7	0.8	0.57	0.7	0.687528	0.016118	41.953	0.0460821	0.363388	-0.252726	0.0460821	0.0959068	-0.0920413	0.649408	-0.338124	0.0710888
VI	B	15	3	C	0.7	0.8	0.57	0.7	0.687528	0.0116677	47.8508	0.0318065	0.255056	-0.291088	0.0318065	-0.0100042	-0.155664	0.631737	-0.281124	0.0778127
VI	B	15	3	C	0.7	0.8	0.57	0.7	0.687528	0.0157482	43.535	0.043467	0.368175	-0.266171	0.043467	0.0631291	-0.10053	0.618932	-0.322937	0.0746216
VI	B	15	3	C	0.7	0.8	0.57	0.7	0.687528	0.0120224	39.403	0.0305107	0.442323	-0.270838	0.0305107	0.136309	-0.087825	0.619422	-0.392038	0.0829627
VI	B	15	3	C	0.7	0.8	0.57	0.7	0.687528	0.0080564	39.5794	0.0174242	0.47096	-0.274007	0.0174242	0.179164	-0.0867752	0.633675	-0.430439	0.0950912
VI	B	15	3	C	0.7	0.8	0.57	0.7	0.687528	0.0145356	43.239	0.0327462	0.411595	-0.298906	0.0327462	0.0721227	-0.123714	0.600569	-0.362262	0.0814905
VI	B	15	3	C	0.7	0.8	0.57	0.7	0.687528	0.0111216	41.8848	0.0291424	0.366375	-0.285148	0.0291424	0.0747406	-0.126819	0.667162	-0.351717	0.083748
VI	B	15	3	C	0.7	0.8	0.57	0.7	0.687528	0.0116227	46.3352	0.0290196	0.267052	-0.272523	0.0290196	0.000683524	-0.126043	0.612555	-0.272454	0.0816676
VI	B	15	3	C	0.7	0.8	0.57	0.7	0.687528	0.0114601	45.3006	0.0283602	0.297663	-0.265439	0.0283602	0.0288304	-0.118681	0.637866	-0.290963	0.0847322
VI	B	15	3	C	0.7	0.8	0.57	0.7	0.687528	0.00971611	41.9978	0.0229459	0.405189	-0.256734	0.0229459	0.119404	-0.083542	0.63024	-0.364441	0.0900936
VI	B	16	3	C	0.7	0.8	0.65	0.7	0.710477	0.0114436	46.0339	0.0279042	0.383788	-0.259958	0.0279042	0.0306415	-0.111863	0.608056	-0.288863	0.0855858
VI	B	16	3	C	0.7	0.8	0.65	0.7	0.710477	0.0097255	45.6618	0.0224128	0.310694	-0.235725	0.0224128	0.0402771	-0.106766	0.62179	-0.2733	0.0881901
VI	B	16	3	C	0.7	0.8	0.65	0.7	0.710477	0.00885565	44.9017	0.0204119	0.32954	-0.239444	0.0204119	0.0620608	-0.0915514	0.623273	-0.295399	0.0901899
VI	B	16	3	C	0.7	0.8	0.65	0.7	0.710477	0.00993127	46.8799	0.022641	0.272445	-0.237063	0.022641	0.010892	-0.105244	0.629368	-0.24709	0.0878444
VI	B	16	3	C	0.7	0.8	0.65	0.7	0.710477	0.0195203	46.3469	0.061219	0.347275	-0.247128	0.061219	0.02549	-0.0910315	0.620685	-0.270873	0.0639317
VI	B	16	3	C	0.7	0.8	0.65	0.7	0.710477	0.011474	45.3506	0.0289419	0.283257	-0.253703	0.0289419	0.0331641	-0.124915	0.639146	-0.284098	0.0802833
VI	B	16	3	C	0.7	0.8	0.65	0.7	0.710477	0.0176664	42.3476	0.0526756	0.403041	-0.291161	0.0526756	0.0861723	-0.100298	0.605028	-0.366502	0.0672066
VI	B	16	3	C	0.7	0.8	0.65	0.7	0.710477	0.0179715	44.679	0.052084	0.304018	-0.25192	0.052084	0.049865	-0.10069	0.627661	-0.297527	0.0689796
VI	B	16	3	C	0.7	0.8	0.65	0.7	0.710477	0.0150676	44.3413	0.0395576	0.329209	-0.275316	0.0395576	0.0259981	-0.110008	0.619344	-0.29912	0.0759947
VI	B	16	3	C	0.7	0.8	0.65	0.7	0.710477	0.0100802	42.1397	0.0246845	0.429095	-0.294644	0.0246845	0.0746894	-0.101798	0.594182	-0.360819	0.0852315
VI	B	16	3	C	0.7	0.8	0.65	0.7	0.710477	0.0222629	42.8236	0.0632794	0.224888	-0.236367	0.0632794	0.031813	-0.104803	0.658703	-0.266346	0.0628901
VI	B	16	3	C	0.7	0.8	0.65	0.7	0.710477	0.0187375	43.2372	0.0598655	0.404603	-0.267381	0.0598655	0.109906	-0.0881583	0.62858	-0.365253	0.0650235
VI	B	16	3	C	0.7	0.8	0.65	0.7	0.710477	0.0102011	45.5974	0.0237953	0.212513	-0.268858	0.0237953	-0.000906386	-0.141821	0.646954	-0.267723	0.086388
VI	B	16	3	C	0.7	0.8	0.65	0.7	0.710477	0.0170021	44.0717	0.0492135	0.310217	-0.257157	0.0492135	0.0434325	-0.107961	0.629246	-0.297124	0.0713978
VI	B	16	3	C	0.7	0.8	0.65	0.7	0.710477	0.0172461	42.9314	0.0561859	0.420617	-0.259271	0.0561859	0.132123	-0.0607419	0.624999	-0.3771	0.0697361
VI	B	16	3	C	0.7	0.8	0.65	0.7	0.710477	0.0124149	41.1108	0.0266171	0.394741	-0.238989	0.0266171	0.167688	-0.0491363	0.659628	-0.389291	0.0893114
VI	B	16	3	C	0.7	0.8	0.65	0.7	0.710477	0.0227241	47.901	0.0743796	0.288899	-0.240382	0.0743796	0.0197228	-0.0970759	0.557623	-0.259623	0.0594938
VI	B	16	3	C	0.7	0.8	0.65	0.7	0.710477	0.0206096	41.606	0.0477737	0.455345	-0.295146	0.0477737	0.0766449	-0.109326	0.546687	-0.362066	0.0825675
VI	B	16	3	C	0.7	0.8	0.65	0.7	0.710477	0.0064076	44.131	0.0124216	0.333813	-0.220531	0.0124216	0.102993	-0.0702503	0.679472	-0.31573	0.10292
VI	B	16	3	C	0.7	0.8	0.65	0.7	0.710477	0.0214024	41.0773	0.065186	0.404447	-0.293798	0.065186	0.0785751	-0.11393	0.549917	-0.36293	0.062964
VI	B	16	3	C	0.7	0.8	0.65	0.7	0.710477	0.0151489	37.5118	0.0407569	0.53831	-0.274257	0.0407569	0.182569	-0.0488907	0.55781	-0.434634	0.0739847
VI	B	16	3	C	0.7	0.8	0.65	0.7	0.710477	0.020955	47.379	0.0708499	0.292601	-0.264798	0.0708499	0.0388467	-0.103252	0.632441	-0.29953	0.0604148
VI	B	16	3	C	0.7	0.8	0.65	0.7	0.710477	0.0115232	42.6254	0.0285207	0.376664	-0.2353	0.0285207	0.129866	-0.0432879	0.646508	-0.353375	0.088552
VI	B	16	3	C	0.7	0.8	0.65	0.7	0.710477	0.0110441	42.5335	0.026089	0.374877	-0.264658	0.026089	0.0916548	-0.0763701	0.638243	-0.347422	0.0853828
VI	B	16	3	C	0.7	0.8	0.65	0.7	0.710477	0.0142241	48.4266	0.0407418	0.270469	-0.29645	0.0407418	0.00731499	-0.124855	0.587922	-0.303075	0.072047
VI	B	16	3	C	0.7	0.8	0.65	0.7	0.710477	0.00818602	37.173	0.0175518	0.392099	-0.289725	0.0175518	0.221806	-0.062183	0.523068	-0.478489	0.0949105
VI	B	16	3	C	0.7	0.8	0.65	0.7	0.710477	0.0080112	43.8783	0.0183462	0.281823	-0.239698	0.0183462	0.076084	-0.0783601	0.65505	-0.309968	0.0942258
VI	B	16	3	C	0.7	0.8	0.65	0.7	0.710477	0.0110009	41.2978	0.0280576	0.335876	-0.249067	0.0280576	0.120749	-0.0632454	0.631163	-0.357062	0.087855
VI	B	16	3	C	0.7	0.8	0.65	0.7	0.710477	0.00765176	44.0428	0.0177729	0.299631	-0.253509	0.0177729	0.0596391	-0.0900884	0.617404	-0.308364	0.0939726
VI	B	16	3	C	0.7	0.8	0.65	0.7	0.710477	0.0049781	41.768	0.00908981	0.360836	-0.274371	0.00908981	0.0988098	-0.100701	0.625299	-0.362435	0.113126
VI	B	16	3	C	0.7	0.8	0.65	0.7	0.710477	0.00864782	39.1828	0.0165199	0.50561	-0.238675	0.0165199	0.233727	-0.00453268	0.632428	-0.447032	0.0977187
VI	B	16	3	C	0.7	0.8	0.65	0.7	0.710477	0.00931777	44.0012	0.0231078	0.337793	-0.232816	0.0231078	0.0877445	-0.0667071	0.620604	-0.313847	0.0862121
VI	B	16	3	C	0.7	0.8	0.65	0.7	0.710477	0.0132128	41.5112	0.0355204	0.22615	-0.148111	0.0355204	0.0859078	-0.0055388	0.665338	-0.230176	0.0796762
VI	B	16	3	C	0.7	0.8	0.65	0.7	0.710477	0.0102796	41.333	0.0256632	0.354743	-0.208771	0.0256632	0.106078	-0.0423326	0.638527	-0.306873	0.0886131
VI	B	16	3	C	0.7	0.8	0.65	0.7	0.710477	0.00796587	43.6571	0.0174443	0.344466	-0.243507	0.0174443	0.0714842	-0.0650526	0.594005	-0.309195	0.0958943
VI	B	16	3	C	0.7	0.8	0.65	0.7	0.710477	0.00738217	40.158	0.0149885	0.431013	-0.216962	0.0149885	0.169357	-0.00792441	0.610536	-0.369961	0.101621
VI	B	16	3	C	0.7	0.8	0.65	0.7	0.710477	0.00926576	42.1381	0.0225331	0.425041	-0.243206	0.0225331	0.0867519	-0.0504982	0.593644	-0.322319	0.0882006
VI	B	20	3	C	0.7	0.8	0.79	0.7	0.745982	0.0157852	37.1232	0.0446862	0.530616	-0.253117	0.0446862	0.170013	-0.0550269	0.620245	-0.404885	0.0746984
VI	B	20	3	C	0.7	0.8	0.79	0.7	0.745982	0.0194073	39.4841	0.0553183	0.508039	-0.257945	0.0553183	0.128966	-0.0452001	0.591556	-0.372128	0.0740795
VI	U	16	3	C	0.7	0.6	0.65	0.7	0.661173	0.0172355	44.3065	0.0529279	0.372914	-0.234104	0.0529279	0.0799482	-0.0936397	0.604023	-0.307546	0.0672828
VI	U	16	3	C	0.7	0.6	0.65	0.7	0.661173	0.0150672	45.481	0.0460355	0.336791	-0.278817	0.0460355	0.0176508	-0.119422	0.55575	-0.294124	0.0699517
VI	U	16	3	C	0.7	0.6	0.65	0.7	0.661173	0.0358707	37.8934	0.130829	0.557346	-0.262978	0.130829	0.105854	-0.0688236	0.618072	-0.358667	0.0433612
VI	U	16	3	C	0.7	0.6	0.65	0.7	0.661173	0.0319952	42.3994	0.108778	0.429216	-0.258476	0.108778	0.0917433	-0.0916171	0.624623	-0.342377	0.0493846
VI	U	16	3	C	0.7	0.6	0.65	0.7	0.661173	0.0189537	45.7603	0.0359116	0.242901	-0.227214	0.0359116	-0.00237242	-0.126869	0.646927	-0.225049	0.0880838
VI	U	16	3	C	0.7	0.6	0.65	0.7	0.661173	0.0252642	41.9451	0.0818494	0.510677	-0.278976	0.0818494	0.0692831	-0.0942875	0.609809	-0.341154	0.0576947
VI	U	16	3	C	0.7	0.6	0.65	0.7	0.661173	0.0177045	43.6752	0.0513727	0.409975	-0.264779	0.0513727	0.0500426	-0.0642996	0.56526	-0.309417	0.0679827
VI	U	16	3	C	0.7	0.6	0.65	0.7	0.661173	0.0208031	47.5105	0.0633637	0.268115	-0.267012	0.0633637	-0.060062	-0.113631	0.560268	-0.209459	0.0623107
VI	U	16	3	C	0.7	0.6	0.65	0.7	0.661173	0.0137628	48.0358	0.040855	0.303019	-0.247936	0.040855	0.0273587	-0.0817463	0.574176	-0.27294	0.0719452
VI	U	16	3	C	0.7	0.6	0.65	0.7	0.661173	0.0127202	47.8609	0.0361352	0.285118	-0.266925	0.0361352	-0.0112561	-0.119687	0.576688	-0.256199	0.0784873
VI	U	16	3	C	0.7	0.6	0.65	0.7	0.661173	0.0225105	46.9863	0.0687513	0.366146	-0.2712	0.0687513	-0.000935423	-0.110041	0.568916	-0.270827	0.0618336
VI	U	16	3	C	0.7	0.6	0.65	0.7	0.661173	0.0132597	44.4342	0.0323271	0.474372	-0.173864	0.0323271	0.164643	0.01817	0.648425	-0.328506	0.0788928
VI	U	16	3	C	0.7	0.6	0.65	0.7	0.661173	0.0125969	41.7681	0.0282498	0.569164	-0.233739	0.0282498	0.200684	-0.0151346	0.604268	-0.41307	0.0970429
VI	U	16	3	C	0.7	0.6	0.65	0.7	0.661173	0.00702936	45.3	0.015507	0.470364	-0.164264	0.015507	0.163558	0.0303655	0.639417	-0.318537	0.0983907
VI	U	16	3	C	0.7	0.6	0.65	0.7	0.661173	0.0173102	47.8684	0.0443678	0.326855	-0.255053	0.0443678	0.0336442	-0.0970509	0.612981	-0.285831	0.0723341
VI	U	16	3	C	0.7	0.6	0.65	0.7	0.661173	0.0138926	46.2487	0.039655	0.339749	-0.274036	0.039655	0.0245058	-0.117368	0.54377	-0.296823	0.0741324
VI	U	16	3	C	0.7	0.6	0.65	0.7	0.661173	0.0149316	45.7692	0.0401812	0.334294	-0.287892	0.0401812	0.0121763	-0.120841	0.533979	-0.298149	0.0762847
VI	U	16	3	C	0.7	0.6	0.65	0.7	0.661173	0.0165292	43.4134	0.0495877	0.453383	-0.275341	0.0495877	0.112641	-0.0950475	0.596386	-0.375378	0.0675376
VI	U	16	3	C	0.7	0.6	0.65	0.7	0.661173	0.0243506	43.6506	0.082071	0.404397	-0.260192	0.082071	0.0607797	-0.110979	0.593802	-0.313554	0.0549902
VI	U	16	3	C	0.7	0.6	0.65	0.7	0.661173	0.012974	45.8701	0.0327768	0.337952	-0.246701	0.0327768	0.0513548	-0.112818	0.602326	-0.292725	0.080119
VI	U	16	3	C	0.7	0.6	0.65	0.7	0.661173	0.0110965	44.1966	0.0286829	0.369336	-0.270471	0.0286829	0.0776923	-0.0923729	0.592191	-0.340247	0.0798959
VI	U	16	3	C	0.7	0.6	0.65	0.7	0.661173	0.0101644	42.7796	0.0242409	0.414225	-0.266924	0.0242409	0.107793	-0.0874883	0.612834	-0.361645	0.0859079
VI	U	16	3	C	0.7	0.6	0.65	0.7	0.661173	0.0190668	42.4383	0.0629082	0.419758	-0.280295	0.0629082	0.05819	-0.101745	0.587868	-0.330182	0.060742
VI	U	20	3	C	0.7	0.6	0.79	0.7	0.694214	0.01455	43.056	0.038939	0.550433	-0.234275	0.038939	0.11359	-0.0604143	0.633315	-0.338819	0.0759486
VI	U	20	3	C	0.7	0.6	0.79	0.7	0.694214	0.0204776	45.6928	0.0698088	0.366442	-0.278305	0.0698088	-0.0140993	-0.112154	0.590156	-0.265301	0.0575551
I	U	1	1	K	0.1	0.6	0.01	0.1	0.0880112	0.00663433	42.3288	0.0144887	0.439343	-0.202423	0.0144887	0.154009	-0.0330119	0.648447	-0.345454	0.0956075
I	U	1	1	K	0.1	0.6	0.01	0.1	0.0880112	0.00796735	41.8445	0.0166236	0.493688	-0.241212	0.0166236	0.161035	-0.0597935	0.622225	-0.386646	0.0970794
I	U	1	1	K	0.1	0.6	0.01	0.1	0.0880112	0.00918587	44.661	0.0215136	0.430498	-0.282531	0.0215136	0.0408438	-0.1136	0.596824	-0.319075	0.0909
II	B	5	1	K	0.2	0.8	0.14	0.1	0.217551	0.00697268	43.0185	0.0150434	0.502079	-0.260128	0.0150434	0.108404	-0.0740573	0.629939	-0.356898	0.102431
II	B	5	1	K	0.2	0.8	0.14	0.1	0.217551	0.00983876	42.1941	0.0164406	0.619165	-0.271803	0.0164406	0.192383	-0.049923	0.640358	-0.440575	0.100482
II	B	5	1	K	0.2	0.8	0.14	0.1	0.217551	0.00763622	40.1509	0.0160071	0.507442	-0.216296	0.0160071	0.17613	-0.0425926	0.635763	-0.377412	0.0934801
II	B	5	1	K	0.2	0.8	0.14	0.1	0.217551	0.00905346	43.3927	0.021012	0.430317	-0.232271	0.021012	0.110195	-0.0765734	0.633786	-0.332578	0.0878735
II	B	5	1	K	0.2	0.8	0.14	0.1	0.217551	0.00692193	43.9568	0.0143842	0.421489	-0.224984	0.0143842	0.116795	-0.0714975	0.644475	-0.331772	0.100314
II	B	5	1	K	0.2	0.8	0.14	0.1	0.217551	0.014313	43.6074	0.0353164	0.472362	-0.24844	0.0353164	0.119802	-0.0556052	0.613607	-0.356369	0.0776014
II	B	5	1	K	0.2	0.8	0.14	0.1	0.217551	0.0201355	43.1255	0.0609002	0.270354	-0.2399	0.0609002	0.0470134	-0.0915995	0.635148	-0.283929	0.0603119
II	B	5	1	K	0.2	0.8	0.14	0.1	0.217551	0.00809771	41.2439	0.0181884	0.262508	-0.226581	0.0181884	0.0937076	-0.0724573	0.655283	-0.312754	0.0904265
II	B	5	1	K	0.2	0.8	0.14	0.1	0.217551	0.00827931	47.2809	0.0188326	0.32755	-0.250158	0.0188326	0.030502	-0.111738	0.641707	-0.277579	0.0941268
II	B	5	1	K	0.2	0.8	0.14	0.1	0.217551	0.0108823	43.1038	0.0274334	0.328018	-0.242003	0.0274334	0.0982663	-0.0879872	0.648322	-0.331865	0.0844663
II	B	5	1	K	0.2	0.8	0.14	0.1	0.217551	0.00885673	42.0722	0.0203635	0.423073	-0.251925	0.0203635	0.143348	-0.0644396	0.647851	-0.380791	0.0939508
II	B	5	1	K	0.2	0.8	0.14	0.1	0.217551	0.01204	44.2046	0.0303077	0.315403	-0.248944	0.0303077	0.0695741	-0.100634	0.63171	-0.312714	0.078902
II	B	5	1	K	0.2	0.8	0.14	0.1	0.217551	0.00866022	44.4267	0.0197028	0.307481	-0.254413	0.0197028	0.0603878	-0.106796	0.63224	-0.309245	0.092159
II	B	5	1	K	0.2	0.8	0.14	0.1	0.217551	0.00731517	40.9105	0.0147555	0.464351	-0.254381	0.0147555	0.149709	-0.0571716	0.620697	-0.386907	0.0979928
II	B	5	1	K	0.2	0.8	0.14	0.1	0.217551	0.00741675	38.9763	0.0174854	0.538547	-0.231558	0.0174854	0.252094	-0.00182427	0.653729	-0.456265	0.0908901
II	B	5	1	K	0.2	0.8	0.14	0.1	0.217551	0.00655895	41.1262	0.0133685	0.414285	-0.23596	0.0133685	0.161092	-0.0503865	0.646485	-0.381675	0.0992632
II	B	5	1	K	0.2	0.8	0.14	0.1	0.217551	0.007069	41.5594	0.0160153	0.37673	-0.251842	0.0160153	0.152428	-0.0645002	0.651645	-0.388508	0.0996642
II	K	14	2	K	0.2	0.6	0.5	0.3	0.366284	0.00759745	40.9659	0.0194873	0.459968	-0.206313	0.0194873	0.169324	-0.0162583	0.642871	-0.362477	0.0851311
II	K	14	2	K	0.2	0.6	0.5	0.3	0.366284	0.00738928	41.4583	0.0171918	0.481289	-0.228976	0.0171918	0.156713	-0.0393256	0.624258	-0.371797	0.0945742
II	K	14	2	K	0.2	0.6	0.5	0.3	0.366284	0.00729698	37.7838	0.0161615	0.642943	-0.162685	0.0161615	0.244406	0.00633463	0.63445	-0.392364	0.0954355
II	K	14	2	K	0.2	0.6	0.5	0.3	0.366284	0.00765279	42.3657	0.0165838	0.549231	-0.234873	0.0165838	0.147486	-0.0319929	0.602848	-0.369436	0.0930761
II	K	14	2	K	0.2	0.6	0.5	0.3	0.366284	0.00675942	40.0833	0.0148271	0.523841	-0.161951	0.0148271	0.1933	0.0313528	0.631673	-0.345569	0.0971528
II	U	5	1	K	0.2	0.6	0.14	0.1	0.202454	0.00153038	39.8902	0.00251464	0.320496	-0.257976	0.00251464	0.0423543	-0.0300688	0.506274	-0.294931	0.140168
II	U	5	1	K	0.2	0.6	0.14	0.1	0.202454	0.0105829	44.4749	0.023867	0.42527	-0.261831	0.023867	0.037744	-0.0858399	0.595104	-0.295833	0.0861764
II	U	5	1	K	0.2	0.6	0.14	0.1	0.202454	0.00628884	42.7314	0.0127751	0.498315	-0.228488	0.0127751	0.117775	-0.0528497	0.613704	-0.337735	0.100817
II	U	5	1	K	0.2	0.6	0.14	0.1	0.202454	0.00581681	39.8907	0.0104468	0.604245	-0.234753	0.0104468	0.193217	-0.0099456	0.648442	-0.408264	0.107108
II	U	5	1	K	0.2	0.6	0.14	0.1	0.202454	0.0091635	43.5876	0.0215621	0.514389	-0.256626	0.0215621	0.12066	-0.0769489	0.632452	-0.364494	0.0916323
II	U	5	1	K	0.2	0.6	0.14	0.1	0.202454	0.0084058	41.4359	0.0186918	0.542466	-0.260025	0.0186918	0.168492	-0.0733335	0.645689	-0.409411	0.0896038
II	U	5	2	K	0.2	0.6	0.14	0.3	0.266445	0.00916415	47.469	0.025518	0.336089	-0.306034	0.025518	-0.0292238	-0.151788	0.593445	-0.27907	0.0819783
II	U	5	2	K	0.2	0.6	0.14	0.3	0.266445	0.0190856	43.9986	0.0530598	0.435891	-0.254367	0.0530598	0.0548622	-0.0684702	0.587905	-0.304463	0.0664335
II	U	5	2	K	0.2	0.6	0.14	0.3	0.266445	0.016534	47.9136	0.0491719	0.352574	-0.272173	0.0491719	0.0145711	-0.118827	0.605324	-0.285579	0.0692861
II	U	5	2	K	0.2	0.6	0.14	0.3	0.266445	0.0169976	47.918	0.0488597	0.365693	-0.231416	0.0488597	0.0554864	-0.0744881	0.638064	-0.282876	0.0696565
III	B	10	2	K	0.3	0.8	0.36	0.3	0.401244	0.0132198	44.5296	0.0334801	0.264259	-0.257049	0.0334801	0.0438093	-0.123447	0.667465	-0.297057	0.077715
III	B	10	2	K	0.3	0.8	0.36	0.3	0.401244	0.025129	46.0433	0.0813092	0.286703	-0.302186	0.0813092	-0.0144344	-0.159929	0.611334	-0.28899	0.0529466
III	B	10	2	K	0.3	0.8	0.36	0.3	0.401244	0.0147488	43.4722	0.0453463	0.348701	-0.23588	0.0453463	0.108455	-0.0719801	0.665002	-0.335596	0.0724935
III	B	10	2	K	0.3	0.8	0.36	0.3	0.401244	0.0115901	43.9011	0.0308273	0.268623	-0.220595	0.0308273	0.0778329	-0.0778891	0.637102	-0.29326	0.0766803
III	B	10	2	K	0.3	0.8	0.36	0.3	0.401244	0.012843	45.7197	0.0320549	0.228464	-0.247236	0.0320549	0.00752452	-0.113893	0.609019	-0.254277	0.080188
III	B	10	2	K	0.3	0.8	0.36	0.3	0.401244	0.0157062	46.232	0.0379451	0.21702	-0.275085	0.0379451	-0.0361303	-0.143336	0.634236	-0.240981	0.0805447
III	B	10	2	K	0.3	0.8	0.36	0.3	0.401244	0.00985466	42.0977	0.0236825	0.353927	-0.259033	0.0236825	0.114492	-0.0828296	0.643913	-0.361019	0.0857463
III	B	10	2	K	0.3	0.8	0.36	0.3	0.401244	0.00838548	40.7297	0.0178655	0.461747	-0.221712	0.0178655	0.2191	-0.0108329	0.673052	-0.419178	0.0968131
III	B	10	2	K	0.3	0.8	0.36	0.3	0.401244	0.0112448	43.095	0.0281843	0.344245	-0.249144	0.0281843	0.100636	-0.0818362	0.627158	-0.340128	0.084522
III	B	6	2	K	0.3	0.8	0.21	0.3	0.350661	0.00808273	43.1648	0.0187043	0.526563	-0.250421	0.0187043	0.085281	-0.0901938	0.623273	-0.327647	0.0935398
III	B	6	2	K	0.3	0.8	0.21	0.3	0.350661	0.0165874	41.7163	0.0511204	0.481805	-0.225362	0.0511204	0.186035	-0.0170259	0.642323	-0.393607	0.0674944
III	B	6	2	K	0.3	0.8	0.21	0.3	0.350661	0.00268891	42.1831	0.00392982	0.636542	-0.268099	0.00392982	0.139063	-0.0570521	0.632294	-0.392557	0.125452
III	B	6	2	K	0.3	0.8	0.21	0.3	0.350661	0.00834906	39.9428	0.0127801	0.63852	-0.1694	0.0127801	0.200124	-0.00489643	0.661651	-0.356671	0.111012
III	B	6	2	K	0.3	0.8	0.21	0.3	0.350661	0.00896009	41.6895	0.0199167	0.514479	-0.231003	0.0199167	0.1521	-0.0538958	0.62781	-0.369276	0.0977004
III	U	10	2	K	0.3	0.6	0.36	0.3	0.3734	0.0129816	46.3189	0.0376758	0.403428	-0.150724	0.0376758	0.141033	0.00837271	0.696636	-0.286081	0.0698688
III	U	10	2	K	0.3	0.6	0.36	0.3	0.3734	0.0174284	50.6047	0.04984	0.294751	-0.303353	0.04984	-0.0299555	-0.179676	0.665943	-0.276069	0.067587
III	U	10	2	K	0.3	0.6	0.36	0.3	0.3734	0.0225479	49.938	0.0727307	0.334073	-0.229736	0.0727307	0.0472423	-0.0840064	0.65062	-0.27446	0.0605456
III	U	10	2	K	0.3	0.6	0.36	0.3	0.3734	0.0118171	46.855	0.0316255	0.325136	-0.290544	0.0316255	-0.00239887	-0.136844	0.602875	-0.28809	0.0790535
III	U	10	2	K	0.3	0.6	0.36	0.3	0.3734	0.0110963	48.3894	0.0264732	0.315752	-0.254576	0.0264732	-0.00152452	-0.102828	0.635096	-0.253218	0.0848886
III	U	10	2	K	0.3	0.6	0.36	0.3	0.3734	0.0106616	47.4978	0.0235735	0.26401	-0.23799	0.0235735	0.0762902	-0.0984985	0.683446	-0.308459	0.0879368
IV	B	11	2	K	0.5	0.8	0.43	0.3	0.476609	0.0123819	43.991	0.0336436	0.395466	-0.260868	0.0336436	0.0708069	-0.0724708	0.606662	-0.324233	0.0790008
IV	B	11	2	K	0.5	0.8	0.43	0.3	0.476609	0.00968763	45.0424	0.0248307	0.365411	-0.265063	0.0248307	0.0409615	-0.0924648	0.613695	-0.302539	0.0846266
IV	B	11	2	K	0.5	0.8	0.43	0.3	0.476609	0.00691178	37.966	0.0151941	0.514898	-0.261695	0.0151941	0.213765	-0.0476773	0.634205	-0.449478	0.0978178
IV	B	11	3	K	0.5	0.8	0.43	0.7	0.589056	0.0125841	46.5594	0.0350586	0.31921	-0.26923	0.0350586	0.012501	-0.127072	0.591036	-0.280191	0.0721428
IV	B	11	3	K	0.5	0.8	0.43	0.7	0.589056	0.0143403	49.2145	0.0393689	0.208869	-0.269465	0.0393689	-0.0348062	-0.148215	0.604146	-0.236959	0.0743964
IV	B	11	3	K	0.5	0.8	0.43	0.7	0.589056	0.0168354	45.8936	0.049201	0.252957	-0.244464	0.049201	0.0244026	-0.11083	0.640553	-0.267265	0.0686478
IV	B	11	3	K	0.5	0.8	0.43	0.7	0.589056	0.00978196	44.913	0.0234477	0.309373	-0.280191	0.0234477	0.0193239	-0.112952	0.58933	-0.297886	0.087725
VI	B	11	3	K	0.7	0.8	0.43	0.7	0.64075	0.00924079	45.2833	0.0229146	0.498209	-0.184902	0.0229146	0.118777	-0.0565098	0.634153	-0.297534	0.0885111
VI	B	11	3	K	0.7	0.8	0.43	0.7	0.64075	0.0176546	41.7144	0.0523192	0.440833	-0.243482	0.0523192	0.120013	-0.0704621	0.624869	-0.352059	0.066886
VI	B	11	3	K	0.7	0.8	0.43	0.7	0.64075	0.0108622	42.7264	0.0273686	0.366635	-0.212356	0.0273686	0.0903574	-0.0566985	0.633245	-0.296316	0.0876969
VI	B	11	3	K	0.7	0.8	0.43	0.7	0.64075	0.00928472	40.5936	0.0192251	0.517895	-0.249244	0.0192251	0.209126	-0.0387282	0.645894	-0.434416	0.0915093
VI	B	11	3	K	0.7	0.8	0.43	0.7	0.64075	0.00825969	41.7917	0.0188801	0.507351	-0.255218	0.0188801	0.147066	-0.0524932	0.637252	-0.386	0.0898777
VI	B	11	3	K	0.7	0.8	0.43	0.7	0.64075	0.0112569	43.8827	0.0273411	0.387905	-0.229869	0.0273411	0.0884563	-0.0861709	0.60995	-0.312072	0.0800775
VI	B	11	3	K	0.7	0.8	0.43	0.7	0.64075	0.00888705	44.6267	0.0215482	0.344872	-0.211975	0.0215482	0.0821728	-0.0776422	0.620343	-0.288899	0.085733
VI	B	11	3	K	0.7	0.8	0.43	0.7	0.64075	0.0115809	46.1302	0.0299647	0.400322	-0.268976	0.0299647	0.0671869	-0.0894194	0.620178	-0.329716	0.0809245
VI	B	11	3	K	0.7	0.8	0.43	0.7	0.64075	0.0144452	46.4423	0.0407404	0.369504	-0.257922	0.0407404	0.0399953	-0.0976676	0.620083	-0.294714	0.0698078
VI	B	11	3	K	0.7	0.8	0.43	0.7	0.64075	0.00806917	43.6377	0.0174966	0.441203	-0.258509	0.0174966	0.114252	-0.0880992	0.614095	-0.360607	0.091456
VI	B	11	3	K	0.7	0.8	0.43	0.7	0.64075	0.0312773	44.6275	0.120427	0.424886	-0.304247	0.120427	0.0235573	-0.115123	0.57595	-0.325074	0.0441654
VI	B	11	3	K	0.7	0.8	0.43	0.7	0.64075	0.0100583	45.1974	0.0244187	0.323912	-0.232399	0.0244187	0.0657875	-0.0913139	0.637008	-0.293241	0.0851834
VI	B	12	3	K	0.7	0.8	0.5	0.7	0.665371	0.0113647	44.7842	0.0284831	0.413903	-0.254734	0.0284831	0.0750935	-0.104447	0.602825	-0.322115	0.0831729
VI	B	15	3	K	0.7	0.8	0.57	0.7	0.687528	0.0302991	41.0526	0.106366	0.410873	-0.337159	0.106366	-0.0134292	-0.186016	0.593354	-0.325245	0.0549758
VI	B	15	3	K	0.7	0.8	0.57	0.7	0.687528	0.0222398	39.7133	0.0668726	0.520084	-0.29882	0.0668726	0.0735293	-0.129538	0.599961	-0.364431	0.0619053
VI	B	15	3	K	0.7	0.8	0.57	0.7	0.687528	0.0289854	40.8017	0.0969859	0.486114	-0.330207	0.0969859	0.0361637	-0.175394	0.609428	-0.362087	0.0543428
VI	B	15	3	K	0.7	0.8	0.57	0.7	0.687528	0.0378399	40.7685	0.12426	0.441623	-0.291329	0.12426	0.0645015	-0.144865	0.620043	-0.348569	0.0501156
VI	B	15	3	K	0.7	0.8	0.57	0.7	0.687528	0.0276401	38.7374	0.0879946	0.474837	-0.329416	0.0879946	0.0568861	-0.159941	0.604477	-0.37907	0.0565691
VI	B	15	3	K	0.7	0.8	0.57	0.7	0.687528	0.0333892	39.8498	0.118362	0.48949	-0.316656	0.118362	0.0597884	-0.150852	0.600982	-0.369384	0.0486178
VI	B	15	3	K	0.7	0.8	0.57	0.7	0.687528	0.0286603	39.2466	0.101833	0.555616	-0.268008	0.101833	0.136331	-0.0792327	0.661877	-0.390074	0.0514131
VI	B	15	3	K	0.7	0.8	0.57	0.7	0.687528	0.0381658	38.5532	0.146026	0.501948	-0.275734	0.146026	0.0961825	-0.108063	0.616092	-0.361743	0.0429943
VI	B	15	3	K	0.7	0.8	0.57	0.7	0.687528	0.0324904	39.9446	0.0996761	0.551083	-0.272594	0.0996761	0.107248	-0.0911036	0.620991	-0.368813	0.0648331
VI	B	15	3	K	0.7	0.8	0.57	0.7	0.687528	0.024213	40.0006	0.0731006	0.545119	-0.305103	0.0731006	0.0809032	-0.125769	0.635325	-0.376197	0.0677411
VI	B	15	3	K	0.7	0.8	0.57	0.7	0.687528	0.0264011	40.9628	0.0921807	0.492075	-0.287003	0.0921807	0.0755463	-0.12187	0.60775	-0.354542	0.0607333
VI	B	15	3	K	0.7	0.8	0.57	0.7	0.687528	0.0211792	38.8593	0.0589737	0.47976	-0.291379	0.0589737	0.0659353	-0.118579	0.639302	-0.350839	0.0690734
VI	B	15	3	K	0.7	0.8	0.57	0.7	0.687528	0.0439435	44.9254	0.162483	0.431521	-0.335444	0.162483	0.0204224	-0.177958	0.592778	-0.353098	0.0369382
VI	B	15	3	K	0.7	0.8	0.57	0.7	0.687528	0.021762	41.7186	0.0671426	0.486173	-0.337284	0.0671426	-0.00771091	-0.166276	0.596853	-0.330761	0.0650608
VI	B	15	3	K	0.7	0.8	0.57	0.7	0.687528	0.0374969	37.414	0.117842	0.489438	-0.233382	0.117842	0.142707	-0.0687135	0.664063	-0.362764	0.0552562
VI	B	15	3	K	0.7	0.8	0.57	0.7	0.687528	0.0282854	41.6922	0.0763937	0.482892	-0.306738	0.0763937	0.0508608	-0.128731	0.598928	-0.351639	0.0683211
VI	B	15	3	K	0.7	0.8	0.57	0.7	0.687528	0.0214649	41.9344	0.0632601	0.426041	-0.323658	0.0632601	0.00548399	-0.151116	0.580361	-0.328523	0.0659613
VI	B	15	3	K	0.7	0.8	0.57	0.7	0.687528	0.0394355	39.7563	0.140325	0.47024	-0.312581	0.140325	0.0271077	-0.144694	0.570533	-0.336651	0.0446576
VI	B	15	3	K	0.7	0.8	0.57	0.7	0.687528	0.0224445	41.7231	0.0622118	0.442808	-0.329708	0.0622118	0.0201189	-0.154819	0.587855	-0.347436	0.0723233
VI	B	15	3	K	0.7	0.8	0.57	0.7	0.687528	0.0352078	45.4303	0.119292	0.449848	-0.298027	0.119292	0.0148885	-0.140173	0.623971	-0.31188	0.0465043
VI	B	15	3	K	0.7	0.8	0.57	0.7	0.687528	0.0160843	40.6474	0.0468987	0.416953	-0.299946	0.0468987	0.0472324	-0.154592	0.615153	-0.342722	0.0758264
VI	B	15	3	K	0.7	0.8	0.57	0.7	0.687528	0.0226528	43.1208	0.0796957	0.378421	-0.29496	0.0796957	0.0148192	-0.168579	0.593005	-0.309057	0.0569641
VI	B	15	3	K	0.7	0.8	0.57	0.7	0.687528	0.0260909	43.1997	0.0915595	0.476767	-0.314043	0.0915595	0.0382241	-0.142821	0.5967	-0.348279	0.0558343
VI	B	15	3	K	0.7	0.8	0.57	0.7	0.687528	0.0234399	41.7719	0.0765895	0.474321	-0.289755	0.0765895	0.0600277	-0.0999581	0.575973	-0.3439	0.0590279
VI	B	15	3	K	0.7	0.8	0.57	0.7	0.687528	0.0236174	41.7034	0.0754385	0.517368	-0.257226	0.0754385	0.0831004	-0.0785836	0.634027	-0.333197	0.0623603
VI	B	15	3	K	0.7	0.8	0.57	0.7	0.687528	0.0257235	39.8067	0.0794114	0.507696	-0.280584	0.0794114	0.0706501	-0.0830059	0.631931	-0.343837	0.0585843
VI	B	15	3	K	0.7	0.8	0.57	0.7	0.687528	0.0181874	41.3788	0.0526093	0.456494	-0.291095	0.0526093	0.0399946	-0.128781	0.601396	-0.328075	0.0727665
VI	B	15	3	K	0.7	0.8	0.57	0.7	0.687528	0.0129277	38.6293	0.0347782	0.550434	-0.262848	0.0347782	0.0815212	-0.0888299	0.6133	-0.338071	0.0789618
VI	B	15	3	K	0.7	0.8	0.57	0.7	0.687528	0.0253582	41.6767	0.0827831	0.487046	-0.251884	0.0827831	0.0623087	-0.0810039	0.64024	-0.309662	0.056141
VI	B	15	3	K	0.7	0.8	0.57	0.7	0.687528	0.0283273	37.3035	0.113909	0.470984	-0.218771	0.113909	0.105885	-0.0377782	0.655918	-0.317219	0.0425987
VI	B	15	3	K	0.7	0.8	0.57	0.7	0.687528	0.0323304	39.0221	0.118006	0.504987	-0.282841	0.118006	0.0739818	-0.0885609	0.604521	-0.350252	0.0485419
VI	B	15	3	K	0.7	0.8	0.57	0.7	0.687528	0.0202973	40.5385	0.0601968	0.500773	-0.234386	0.0601968	0.0906527	-0.0660651	0.663639	-0.318047	0.0693523
VI	B	15	3	K	0.7	0.8	0.57	0.7	0.687528	0.0405775	38.7133	0.155037	0.496184	-0.248036	0.155037	0.114276	-0.0501864	0.613294	-0.352709	0.0388273
VI	B	15	3	K	0.7	0.8	0.57	0.7	0.687528	0.0419881	36.9759	0.138146	0.54964	-0.202083	0.138146	0.17055	-0.0112421	0.637701	-0.359707	0.0468924
VI	B	15	3	K	0.7	0.8	0.57	0.7	0.687528	0.0408186	34.7454	0.14762	0.629992	-0.219536	0.14762	0.241921	-0.00290582	0.640193	-0.437179	0.0429877
VI	B	15	3	K	0.7	0.8	0.57	0.7	0.687528	0.046812	37.6527	0.172395	0.526929	-0.190949	0.172395	0.117172	-0.00348098	0.640384	-0.301332	0.0363195
VI	B	15	3	K	0.7	0.8	0.57	0.7	0.687528	0.0348992	40.636	0.127538	0.632107	-0.258674	0.127538	0.142235	-0.0511469	0.606313	-0.38628	0.0437829
VI	B	15	3	K	0.7	0.8	0.57	0.7	0.687528	0.0259177	43.2551	0.0849655	0.544796	-0.232606	0.0849655	0.103979	-0.0511482	0.63212	-0.328449	0.0550871
VI	B	15	3	K	0.7	0.8	0.57	0.7	0.687528	0.0346503	40.0643	0.144373	0.470812	-0.228094	0.144373	0.0828888	-0.0484301	0.653448	-0.305137	0.0359824
VI	B	15	3	K	0.7	0.8	0.57	0.7	0.687528	0.0296702	45.4526	0.10089	0.437035	-0.285633	0.10089	0.0803421	-0.120179	0.616576	-0.357337	0.0524734
VI	B	15	3	K	0.7	0.8	0.57	0.7	0.687528	0.0151389	43.9113	0.0411612	0.360561	-0.239817	0.0411612	0.0838582	-0.0902688	0.610001	-0.316872	0.0746306
VI	B	15	3	K	0.7	0.8	0.57	0.7	0.687528	0.0368203	44.7583	0.127874	0.494157	-0.272748	0.127874	0.0953856	-0.0815059	0.590589	-0.358208	0.0489843
VI	B	15	3	K	0.7	0.8	0.57	0.7	0.687528	0.0487327	49.3747	0.205821	0.411508	-0.29564	0.205821	-0.0141755	-0.139644	0.620941	-0.282047	0.0269849
VI	B	15	3	K	0.7	0.8	0.57	0.7	0.687528	0.0356864	44.5053	0.124794	0.508357	-0.295597	0.124794	0.0687469	-0.104906	0.632943	-0.356734	0.044043
VI	B	15	3	K	0.7	0.8	0.57	0.7	0.687528	0.00692453	45.1588	0.0160817	0.316522	-0.215528	0.0160817	0.0864371	-0.088321	0.662704	-0.296186	0.0937749
VI	B	15	3	K	0.7	0.8	0.57	0.7	0.687528	0.0151233	43.7432	0.0446551	0.444066	-0.329622	0.0446551	0.0630922	-0.172833	0.632897	-0.38304	0.0681288
VI	B	15	3	K	0.7	0.8	0.57	0.7	0.687528	0.0139108	46.1076	0.0341239	0.289925	-0.282801	0.0341239	-0.0194503	-0.142371	0.632888	-0.264757	0.0747787
VI	B	15	3	K	0.7	0.8	0.57	0.7	0.687528	0.0273223	46.4417	0.0903723	0.404215	-0.290626	0.0903723	0.0111422	-0.110086	0.595905	-0.300303	0.0553406
VI	B	15	3	K	0.7	0.8	0.57	0.7	0.687528	0.0305069	46.4316	0.0906045	0.392781	-0.283907	0.0906045	0.0192766	-0.111806	0.565902	-0.300721	0.0593133
VI	B	15	3	K	0.7	0.8	0.57	0.7	0.687528	0.0171176	44.825	0.04965	0.327397	-0.298375	0.04965	0.0212056	-0.138511	0.604555	-0.316833	0.0680547
VI	B	15	3	K	0.7	0.8	0.57	0.7	0.687528	0.012298	45.1139	0.0347824	0.379198	-0.30875	0.0347824	0.00989218	-0.132939	0.606321	-0.317047	0.0752417
VI	B	15	3	K	0.7	0.8	0.57	0.7	0.687528	0.0163187	44.9917	0.0470304	0.282664	-0.25578	0.0470304	0.000759741	-0.0911455	0.591325	-0.254333	0.0671866
VI	B	15	3	K	0.7	0.8	0.57	0.7	0.687528	0.0193122	45.0187	0.0535572	0.253063	-0.228894	0.0535572	0.0439368	-0.105969	0.627383	-0.270135	0.0689355
VI	B	15	3	K	0.7	0.8	0.57	0.7	0.687528	0.0132409	45.8041	0.0380556	0.236972	-0.219773	0.0380556	0.0384034	-0.0918972	0.609792	-0.255913	0.0733022
VI	B	15	3	K	0.7	0.8	0.57	0.7	0.687528	0.0130818	49.0782	0.032997	0.226666	-0.278799	0.032997	-0.0681146	-0.140554	0.613198	-0.214578	0.0787535
VI	B	15	3	K	0.7	0.8	0.57	0.7	0.687528	0.0131409	45.6467	0.0334158	0.211727	-0.234719	0.0334158	0.020841	-0.111267	0.653064	-0.254463	0.0792825
VI	B	15	3	K	0.7	0.8	0.57	0.7	0.687528	0.0175933	51.0862	0.0580617	0.226676	-0.26908	0.0580617	-0.0260654	-0.14862	0.630036	-0.244512	0.0661662
VI	B	15	3	K	0.7	0.8	0.57	0.7	0.687528	0.00948473	48.5508	0.0224708	0.248174	-0.282305	0.0224708	-0.0371201	-0.148973	0.635494	-0.247434	0.0869862
VI	B	15	3	K	0.7	0.8	0.57	0.7	0.687528	0.0111761	42.2263	0.0280224	0.410452	-0.267518	0.0280224	0.0957481	-0.0940871	0.638321	-0.353049	0.0865909
VI	B	15	3	K	0.7	0.8	0.57	0.7	0.687528	0.0183261	47.082	0.0572361	0.305161	-0.292951	0.0572361	0.00791613	-0.142532	0.619	-0.298799	0.0683562
VI	B	15	3	K	0.7	0.8	0.57	0.7	0.687528	0.00684923	40.1162	0.013379	0.359012	-0.228366	0.013379	0.165118	-0.0414649	0.65482	-0.378794	0.0990285
VI	B	15	3	K	0.7	0.8	0.57	0.7	0.687528	0.00602422	43.7297	0.0123932	0.413921	-0.286332	0.0123932	0.0830615	-0.093297	0.607269	-0.36052	0.10156
VI	B	16	3	K	0.7	0.8	0.65	0.7	0.710477	0.011193	36.3728	0.0292272	0.578133	-0.249185	0.0292272	0.241629	-0.0276129	0.624316	-0.462275	0.0835085
VI	B	16	3	K	0.7	0.8	0.65	0.7	0.710477	0.0140248	44.0693	0.0376147	0.295629	-0.228383	0.0376147	0.0698221	-0.087598	0.643162	-0.293342	0.0752633
VI	B	16	3	K	0.7	0.8	0.65	0.7	0.710477	0.0141761	35.9211	0.0428977	0.602677	-0.26244	0.0428977	0.283888	-0.011855	0.591552	-0.508539	0.0719744
VI	B	16	3	K	0.7	0.8	0.65	0.7	0.710477	0.010512	38.6234	0.0257405	0.515044	-0.263016	0.0257405	0.209078	-0.0425907	0.62182	-0.444668	0.0850381
VI	B	16	3	K	0.7	0.8	0.65	0.7	0.710477	0.010265	44.5297	0.0228848	0.324434	-0.273526	0.0228848	0.0430922	-0.117009	0.634154	-0.312563	0.0900225
VI	B	16	3	K	0.7	0.8	0.65	0.7	0.710477	0.00944285	39.4823	0.0210503	0.453493	-0.248993	0.0210503	0.166618	-0.0656984	0.63163	-0.395809	0.0920145
VI	B	16	3	K	0.7	0.8	0.65	0.7	0.710477	0.0150759	43.8957	0.0427088	0.334572	-0.265503	0.0427088	0.108871	-0.0844024	0.637334	-0.363348	0.0722065
VI	B	16	3	K	0.7	0.8	0.65	0.7	0.710477	0.0111448	38.6806	0.0248437	0.473837	-0.271145	0.0248437	0.179022	-0.0615749	0.601174	-0.428974	0.0876528
VI	B	16	3	K	0.7	0.8	0.65	0.7	0.710477	0.0156694	45.8684	0.0467208	0.344794	-0.276884	0.0467208	0.0567484	-0.0960472	0.620626	-0.32799	0.0680197
VI	B	16	3	K	0.7	0.8	0.65	0.7	0.710477	0.00787751	39.3156	0.0174598	0.485675	-0.255038	0.0174598	0.164987	-0.0635841	0.622485	-0.402027	0.0970083
VI	B	16	3	K	0.7	0.8	0.65	0.7	0.710477	0.0100629	38.1715	0.0249992	0.504418	-0.257603	0.0249992	0.20818	-0.0483097	0.612004	-0.441341	0.08668
VI	B	16	3	K	0.7	0.8	0.65	0.7	0.710477	0.0129439	45.1382	0.0369712	0.355053	-0.253428	0.0369712	0.111929	-0.0804742	0.647043	-0.354635	0.0750106
VI	B	16	3	K	0.7	0.8	0.65	0.7	0.710477	0.0110267	42.3652	0.0259018	0.412971	-0.253926	0.0259018	0.145815	-0.0563331	0.62366	-0.38492	0.0882061
VI	B	16	3	K	0.7	0.8	0.65	0.7	0.710477	0.00886194	37.948	0.0190232	0.452832	-0.245061	0.0190232	0.200803	-0.065938	0.622692	-0.424302	0.0950144
VI	B	16	3	K	0.7	0.8	0.65	0.7	0.710477	0.00716412	38.5742	0.0157586	0.40296	-0.261503	0.0157586	0.15715	-0.0806482	0.663538	-0.400805	0.0954506
VI	B	16	3	K	0.7	0.8	0.65	0.7	0.710477	0.00677987	42.8768	0.0146161	0.452092	-0.297028	0.0146161	0.0496299	-0.134329	0.622238	-0.341081	0.100434
VI	B	16	3	K	0.7	0.8	0.65	0.7	0.710477	0.0106527	44.3403	0.0258246	0.333943	-0.271937	0.0258246	0.0583243	-0.101102	0.619595	-0.324599	0.0860275
VI	B	16	3	K	0.7	0.8	0.65	0.7	0.710477	0.0101999	43.3324	0.0246553	0.270559	-0.249829	0.0246553	0.0959489	-0.0902634	0.654912	-0.336423	0.088157
VI	B	16	3	K	0.7	0.8	0.65	0.7	0.710477	0.00621304	43.1907	0.0137964	0.303879	-0.256473	0.0137964	0.120262	-0.0923298	0.632782	-0.365062	0.0978575
VI	B	16	3	K	0.7	0.8	0.65	0.7	0.710477	0.00812782	41.6672	0.0197582	0.355136	-0.271939	0.0197582	0.127288	-0.083857	0.619845	-0.385749	0.0904499
VI	B	16	3	K	0.7	0.8	0.65	0.7	0.710477	0.0094518	41.4377	0.0208891	0.341767	-0.266949	0.0208891	0.125096	-0.0760133	0.648638	-0.379323	0.0898592
VI	B	16	3	K	0.7	0.8	0.65	0.7	0.710477	0.00900489	42.8482	0.0215128	0.342616	-0.255118	0.0215128	0.101037	-0.0884233	0.628292	-0.346471	0.089406
VI	B	16	3	K	0.7	0.8	0.65	0.7	0.710477	0.012814	44.8212	0.0345413	0.38483	-0.265004	0.0345413	0.0917958	-0.0811008	0.621456	-0.348355	0.0944209
VI	B	16	3	K	0.7	0.8	0.65	0.7	0.710477	0.0078492	44.5191	0.0169534	0.327609	-0.275946	0.0169534	0.0689745	-0.120033	0.623497	-0.337987	0.0962578
VI	F	15	3	K	0.7	0.7	0.57	0.7	0.664955	0.0235249	42.4442	0.0758935	0.443666	-0.275324	0.0758935	0.0653225	-0.11065	0.638194	-0.334747	0.0574419
VI	N	18	2	K	0.7	0.6	0.64	0.3	0.53289	0.0581794	36.0991	0.222893	0.685697	-0.275364	0.222893	0.172724	-0.037714	0.62872	-0.426682	0.0277587
VI	N	18	2	K	0.7	0.6	0.64	0.3	0.53289	0.0447719	36.8082	0.173615	0.611704	-0.280522	0.173615	0.197719	-0.0430688	0.620407	-0.45145	0.0373936
VI	N	18	2	K	0.7	0.6	0.64	0.3	0.53289	0.0535279	39.7239	0.228635	0.62018	-0.292513	0.228635	0.156499	-0.0850402	0.619666	-0.428882	0.0248858
VI	N	18	2	K	0.7	0.6	0.64	0.3	0.53289	0.0359882	39.1598	0.145218	0.564753	-0.335221	0.145218	0.103737	-0.14787	0.629454	-0.422794	0.0364842
VI	N	18	2	K	0.7	0.6	0.64	0.3	0.53289	0.0355066	39.5567	0.132128	0.655252	-0.348565	0.132128	0.168342	-0.104619	0.612766	-0.486643	0.043833
VI	N	18	2	K	0.7	0.6	0.64	0.3	0.53289	0.0443432	39.7815	0.165774	0.56217	-0.300263	0.165774	0.135251	-0.0920538	0.610778	-0.417444	0.0392668
VI	N	18	2	K	0.7	0.6	0.64	0.3	0.53289	0.0249022	41.1018	0.0792409	0.459698	-0.344384	0.0792409	0.0320884	-0.190625	0.592559	-0.372288	0.0593464
VI	N	18	2	K	0.7	0.6	0.64	0.3	0.53289	0.0396417	43.114	0.140223	0.431352	-0.276539	0.140223	0.0598578	-0.125356	0.622546	-0.330962	0.0440429
VI	N	18	2	K	0.7	0.6	0.64	0.3	0.53289	0.0421462	41.3899	0.160589	0.487479	-0.27512	0.160589	0.0757953	-0.103549	0.619549	-0.343291	0.0386252
VI	N	18	2	K	0.7	0.6	0.64	0.3	0.53289	0.0393875	38.2258	0.155076	0.580063	-0.241751	0.155076	0.101976	-0.0450983	0.639753	-0.335584	0.0363575
VI	N	18	2	K	0.7	0.6	0.64	0.3	0.53289	0.0580528	44.6534	0.248387	0.539585	-0.335929	0.248387	0.115449	-0.122772	0.595867	-0.432881	0.022367
VI	N	18	2	K	0.7	0.6	0.64	0.3	0.53289	0.0417195	38.6833	0.133642	0.541752	-0.245022	0.133642	0.165904	-0.0529288	0.646587	-0.394407	0.0538694
VI	N	18	2	K	0.7	0.6	0.64	0.3	0.53289	0.0313071	43.8352	0.0931813	0.514015	-0.311815	0.0931813	0.0469648	-0.133993	0.589049	-0.353539	0.0564489
VI	N	18	2	K	0.7	0.6	0.64	0.3	0.53289	0.0356251	41.5935	0.13263	0.468791	-0.26873	0.13263	0.0684371	-0.113699	0.610511	-0.330996	0.042801
VI	N	18	2	K	0.7	0.6	0.64	0.3	0.53289	0.0316748	38.1043	0.107834	0.542385	-0.201898	0.107834	0.119234	-0.0400642	0.651945	-0.313861	0.0498428
VI	N	18	2	K	0.7	0.6	0.64	0.3	0.53289	0.0276503	38.3781	0.0960627	0.52872	-0.212259	0.0960627	0.0994554	-0.0142118	0.636636	-0.304859	0.0498867
VI	N	18	2	K	0.7	0.6	0.64	0.3	0.53289	0.0347678	39.1482	0.130947	0.540281	-0.211295	0.130947	0.075294	-0.0196444	0.622267	-0.281949	0.0423047
VI	N	18	2	K	0.7	0.6	0.64	0.3	0.53289	0.043975	40.582	0.168446	0.497233	-0.205441	0.168446	0.109329	-0.033567	0.64344	-0.308292	0.0365138
VI	N	18	2	K	0.7	0.6	0.64	0.3	0.53289	0.0337661	42.1803	0.122321	0.456844	-0.231086	0.122321	0.111293	-0.0355469	0.585595	-0.332247	0.0509498
VI	N	18	2	K	0.7	0.6	0.64	0.3	0.53289	0.027235	39.5851	0.092282	0.543064	-0.212285	0.092282	0.113646	-0.0298751	0.633478	-0.318394	0.0539533
VI	N	18	2	K	0.7	0.6	0.64	0.3	0.53289	0.0332639	37.026	0.122621	0.563721	-0.189325	0.122621	0.133648	0.00546963	0.627111	-0.31456	0.0444173
VI	N	18	2	K	0.7	0.6	0.64	0.3	0.53289	0.0343582	43.0924	0.123647	0.50695	-0.228327	0.123647	0.117849	-0.0327358	0.603966	-0.336902	0.0472808
VI	N	18	2	K	0.7	0.6	0.64	0.3	0.53289	0.0418155	43.1413	0.147723	0.429044	-0.260958	0.147723	0.089564	-0.0723034	0.618995	-0.342606	0.0421196
VI	N	18	2	K	0.7	0.6	0.64	0.3	0.53289	0.0290088	43.5799	0.0985942	0.461732	-0.261201	0.0985942	0.0711532	-0.0530262	0.556794	-0.325739	0.0524283
VI	N	18	2	K	0.7	0.6	0.64	0.3	0.53289	0.0262643	47.398	0.0883316	0.472099	-0.255741	0.0883316	0.104961	-0.0327368	0.563098	-0.349749	0.0543953
VI	N	18	2	K	0.7	0.6	0.64	0.3	0.53289	0.0295079	44.8135	0.0883734	0.391765	-0.282007	0.0883734	0.0213102	-0.0972102	0.568939	-0.300946	0.0564142
VI	U	16	3	K	0.7	0.6	0.65	0.7	0.661173	0.0475153	37.4753	0.174247	0.609718	-0.206782	0.174247	0.161534	-0.00269301	0.619561	-0.356478	0.0393305
VI	U	16	3	K	0.7	0.6	0.65	0.7	0.661173	0.0387956	36.0478	0.151957	0.634524	-0.271444	0.151957	0.132521	-0.0462433	0.610926	-0.389834	0.0383091
VI	U	16	3	K	0.7	0.6	0.65	0.7	0.661173	0.0286037	40.0715	0.115022	0.579574	-0.341834	0.115022	-0.00520591	-0.141263	0.603609	-0.336609	0.0437365
VI	U	16	3	K	0.7	0.6	0.65	0.7	0.661173	0.0169221	46.3042	0.0498278	0.365404	-0.274464	0.0498278	0.0424632	-0.10114	0.585234	-0.31264	0.0701629
VI	U	16	3	K	0.7	0.6	0.65	0.7	0.661173	0.0264898	48.646	0.0791865	0.423451	-0.323137	0.0791865	0.0231635	-0.131961	0.580396	-0.343107	0.0584682
VI	U	16	3	K	0.7	0.6	0.65	0.7	0.661173	0.0182203	45.1593	0.0522331	0.371554	-0.272616	0.0522331	0.026278	-0.0930503	0.566192	-0.295753	0.0673922
VI	U	16	3	K	0.7	0.6	0.65	0.7	0.661173	0.0114403	45.0012	0.0286003	0.46084	-0.284572	0.0286003	0.0463024	-0.103737	0.583885	-0.326244	0.0798788
VI	U	16	3	K	0.7	0.6	0.65	0.7	0.661173	0.0104424	49.5324	0.0271309	0.325932	-0.22849	0.0271309	0.0308604	-0.077392	0.611731	-0.257388	0.0819968
VI	U	16	3	K	0.7	0.6	0.65	0.7	0.661173	0.012915	42.9628	0.0341447	0.455856	-0.206659	0.0341447	0.12796	-0.0268539	0.630839	-0.325393	0.0780929
VI	U	16	3	K	0.7	0.6	0.65	0.7	0.661173	0.00800402	45.3689	0.017349	0.379058	-0.21022	0.017349	0.108857	-0.0552944	0.64162	-0.310925	0.0934463
VI	U	16	3	K	0.7	0.6	0.65	0.7	0.661173	0.0177629	47.1988	0.0398529	0.352186	-0.256952	0.0398529	0.0106913	-0.113287	0.536212	-0.266997	0.0749396
VI	U	16	3	K	0.7	0.6	0.65	0.7	0.661173	0.0128545	44.5106	0.0320499	0.459197	-0.250869	0.0320499	0.124727	-0.0795554	0.557245	-0.362311	0.0801856
I	A	1	1	S	0.1	0.5	0.01	0.1	0.0840896	0.00584476	38.3358	0.0111705	0.543081	-0.258789	0.0111705	0.222632	-0.0533083	0.618753	-0.454187	0.106577
I	A	2	1	S	0.1	0.5	0.08	0.1	0.141421	0.0192647	40.0493	0.0535511	0.527595	-0.279985	0.0535511	0.106312	-0.0537042	0.595753	-0.374702	0.067526
I	A	2	1	S	0.1	0.5	0.08	0.1	0.141421	0.0116182	38.7316	0.0293417	0.449236	-0.261469	0.0293417	0.158204	-0.0493415	0.609863	-0.402453	0.0807651
I	A	2	1	S	0.1	0.5	0.08	0.1	0.141421	0.014217	40.8714	0.0455907	0.512642	-0.295064	0.0455907	0.126338	-0.0923876	0.630264	-0.404058	0.0666619
I	A	2	1	S	0.1	0.5	0.08	0.1	0.141421	0.0214257	40.5164	0.0758791	0.300246	-0.257933	0.0758791	0.0699944	-0.125434	0.731036	-0.319827	0.0528361
I	A	2	1	S	0.1	0.5	0.08	0.1	0.141421	0.0210391	39.9464	0.0548297	0.424434	-0.262129	0.0548297	0.118711	-0.0902324	0.614151	-0.368761	0.0732925
I	A	2	1	S	0.1	0.5	0.08	0.1	0.141421	0.0224768	43.3936	0.0800147	0.388283	-0.268322	0.0800147	0.0380418	-0.100693	0.616088	-0.303262	0.0522515
I	A	2	1	S	0.1	0.5	0.08	0.1	0.141421	0.0239401	46.2561	0.10074	0.41316	-0.274139	0.10074	0.0358581	-0.121638	0.592507	-0.307138	0.0433543
I	A	2	1	S	0.1	0.5	0.08	0.1	0.141421	0.00726467	40.4703	0.0168192	0.457483	-0.285278	0.0168192	0.135852	-0.0785837	0.608185	-0.403874	0.0972006
I	A	2	1	S	0.1	0.5	0.08	0.1	0.141421	0.00578413	38.4683	0.0110548	0.520061	-0.257575	0.0110548	0.184105	-0.0452754	0.624823	-0.420306	0.107212
I	A	2	1	S	0.1	0.5	0.08	0.1	0.141421	0.00600264	40.1843	0.0135846	0.442727	-0.26184	0.0135846	0.152385	-0.075926	0.67171	-0.396977	0.103209
I	A	2	1	S	0.1	0.5	0.08	0.1	0.141421	0.00794185	41.2928	0.0169738	0.439945	-0.27994	0.0169738	0.135964	-0.0988191	0.599737	-0.398854	0.102546
I	A	2	1	S	0.1	0.5	0.08	0.1	0.141421	0.0048807	41.3598	0.00951978	0.426085	-0.263588	0.00951978	0.116894	-0.0881894	0.646862	-0.367703	0.107199
I	A	2	1	S	0.1	0.5	0.08	0.1	0.141421	0.00670036	38.9321	0.00831596	0.48975	-0.271669	0.00831596	0.155408	-0.101081	0.654096	-0.408429	0.124343
I	A	2	1	S	0.1	0.5	0.08	0.1	0.141421	0.00543094	35.9992	0.00972888	0.609605	-0.255705	0.00972888	0.248219	-0.0447682	0.623964	-0.472801	0.110361
I	A	2	1	S	0.1	0.5	0.08	0.1	0.141421	0.00385071	39.2012	0.00812835	0.461229	-0.241785	0.00812835	0.195822	-0.0517011	0.620104	-0.417232	0.107847
I	A	2	1	S	0.1	0.5	0.08	0.1	0.141421	0.00426598	40.1769	0.00934	0.50534	-0.262585	0.00934	0.210769	-0.0620507	0.621653	-0.447814	0.10665
I	A	2	1	S	0.1	0.5	0.08	0.1	0.141421	0.00738298	40.6418	0.0138167	0.420749	-0.243976	0.0138167	0.156507	-0.0738064	0.647842	-0.384622	0.102302
I	A	2	1	S	0.1	0.5	0.08	0.1	0.141421	0.00496923	41.9023	0.00936415	0.433856	-0.269567	0.00936415	0.137653	-0.0878358	0.602776	-0.392342	0.113403
I	A	2	1	S	0.1	0.5	0.08	0.1	0.141421	0.00441327	39.8473	0.00812197	0.541735	-0.242525	0.00812197	0.220819	-0.043174	0.62139	-0.439269	0.11281
I	A	2	1	S	0.1	0.5	0.08	0.1	0.141421	0.0043917	38.7009	0.00793255	0.505848	-0.253018	0.00793255	0.217667	-0.0421063	0.623522	-0.445107	0.113939
I	A	2	1	S	0.1	0.5	0.08	0.1	0.141421	0.00369411	36.4487	0.00621437	0.587171	-0.238777	0.00621437	0.245781	-0.0261406	0.618964	-0.457213	0.121991
I	A	2	1	S	0.1	0.5	0.08	0.1	0.141421	0.0055634	39.8081	0.0104107	0.568612	-0.236524	0.0104107	0.202066	-0.0402757	0.637834	-0.418744	0.111157
I	A	2	1	S	0.1	0.5	0.08	0.1	0.141421	0.00628919	36.0432	0.0148254	0.620533	-0.231722	0.0148254	0.233936	0.0100016	0.613501	-0.44222	0.0940895
I	A	2	1	S	0.1	0.5	0.08	0.1	0.141421	0.00644615	38.2637	0.0120321	0.497667	-0.262408	0.0120321	0.204283	-0.0892263	0.60336	-0.441963	0.10688
I	A	2	1	S	0.1	0.5	0.08	0.1	0.141421	0.00759795	41.6761	0.0197148	0.582725	-0.266723	0.0197148	0.127858	-0.0569573	0.624562	-0.380217	0.0856405
I	A	2	1	S	0.1	0.5	0.08	0.1	0.141421	0.00462943	39.216	0.00788951	0.530925	-0.242016	0.00788951	0.216622	-0.0375911	0.609192	-0.435218	0.113567
I	A	2	1	S	0.1	0.5	0.08	0.1	0.141421	0.00484464	38.6707	0.0087988	0.535509	-0.260917	0.0087988	0.194727	-0.0555908	0.624719	-0.432298	0.114244
I	A	2	1	S	0.1	0.5	0.08	0.1	0.141421	0.00450107	38.6834	0.00839374	0.568521	-0.254488	0.00839374	0.20096	-0.0526439	0.627138	-0.432244	0.11455
I	A	2	1	S	0.1	0.5	0.08	0.1	0.141421	0.00472818	38.0689	0.00859927	0.575825	-0.221899	0.00859927	0.218523	-0.0344841	0.621269	-0.419344	0.115136
I	A	2	1	S	0.1	0.5	0.08	0.1	0.141421	0.00501073	36.6282	0.00956989	0.589899	-0.24914	0.00956989	0.233291	-0.0371971	0.62543	-0.455069	0.112929
I	A	2	1	S	0.1	0.5	0.08	0.1	0.141421	0.00447452	43.1833	0.00764232	0.507768	-0.347824	0.00764232	-0.000598256	-0.12567	0.571229	-0.347251	0.118384
I	B	1	1	S	0.1	0.8	0.01	0.1	0.0945742	0.00642105	40.827	0.0137512	0.571607	-0.242893	0.0137512	0.16172	-0.0613262	0.623161	-0.388579	0.101909
I	B	1	1	S	0.1	0.8	0.01	0.1	0.0945742	0.00538232	37.491	0.0104134	0.587825	-0.236994	0.0104134	0.220683	-0.0408294	0.616684	-0.434466	0.109307
I	U	1	1	S	0.1	0.6	0.01	0.1	0.0880112	0.0213377	42.2447	0.0605443	0.441203	-0.222006	0.0605443	0.0995028	-0.054455	0.633964	-0.313884	0.0642348
I	U	1	1	S	0.1	0.6	0.01	0.1	0.0880112	0.0117085	39.3048	0.0327869	0.498949	-0.21089	0.0327869	0.209515	-0.0260816	0.653861	-0.401586	0.0833218
I	U	1	1	S	0.1	0.6	0.01	0.1	0.0880112	0.0113195	40.5764	0.0294299	0.4676	-0.208799	0.0294299	0.142404	-0.0357116	0.632086	-0.339912	0.0844265
I	U	1	1	S	0.1	0.6	0.01	0.1	0.0880112	0.0213545	46.0846	0.0656485	0.339301	-0.27567	0.0656485	-0.00697107	-0.123777	0.583639	-0.269227	0.064936
I	U	1	1	S	0.1	0.6	0.01	0.1	0.0880112	0.0251593	44.8187	0.0614008	0.475586	-0.306361	0.0614008	0.0170342	-0.130789	0.595542	-0.321579	0.0683119
I	U	1	1	S	0.1	0.6	0.01	0.1	0.0880112	0.0135296	43.2608	0.0259643	0.406594	-0.254299	0.0259643	0.0566056	-0.0795326	0.574725	-0.304975	0.0896802
I	U	1	1	S	0.1	0.6	0.01	0.1	0.0880112	0.0193259	45.5932	0.0579674	0.456743	-0.322042	0.0579674	-0.0049573	-0.145718	0.608706	-0.317764	0.0639532
I	U	1	1	S	0.1	0.6	0.01	0.1	0.0880112	0.011015	42.2324	0.0294453	0.417743	-0.241185	0.0294453	0.0807484	-0.0682918	0.584035	-0.315172	0.0780244
I	U	1	1	S	0.1	0.6	0.01	0.1	0.0880112	0.00791883	42.7595	0.0156076	0.340801	-0.23153	0.0156076	0.0761363	-0.093607	0.646141	-0.300397	0.0983504
I	U	1	1	S	0.1	0.6	0.01	0.1	0.0880112	0.0158681	47.8329	0.0497359	0.408917	-0.22924	0.0497359	0.0507148	-0.0911026	0.581011	-0.277414	0.0624459
I	U	1	1	S	0.1	0.6	0.01	0.1	0.0880112	0.0153019	46.5229	0.0337537	0.305331	-0.276592	0.0337537	-0.0184219	-0.125684	0.554173	-0.259506	0.0804675
I	U	1	1	S	0.1	0.6	0.01	0.1	0.0880112	0.0125872	45.499	0.0312367	0.344535	-0.29923	0.0312367	-0.000117651	-0.148982	0.590743	-0.298726	0.080647
I	U	1	1	S	0.1	0.6	0.01	0.1	0.0880112	0.0125424	45.6862	0.0305765	0.338884	-0.307668	0.0305765	-0.02879	-0.179325	0.611519	-0.281106	0.0789163
II	B	10	2	S	0.2	0.8	0.36	0.3	0.362565	0.00993723	39.3988	0.0205709	0.649032	-0.272985	0.0205709	0.221966	-0.0381899	0.605463	-0.465476	0.0971648
II	B	5	1	S	0.2	0.8	0.14	0.1	0.217551	0.00979908	47.691	0.0201457	0.267406	-0.239614	0.0201457	0.0075806	-0.123362	0.651171	-0.246677	0.0907525
II	B	5	1	S	0.2	0.8	0.14	0.1	0.217551	0.0076131	46.3016	0.0171085	0.312288	-0.257085	0.0171085	0.047961	-0.114834	0.646481	-0.300873	0.0899815
II	B	5	1	S	0.2	0.8	0.14	0.1	0.217551	0.0191652	41.9028	0.0627924	0.464288	-0.30126	0.0627924	0.0829097	-0.116168	0.593811	-0.373923	0.0619119
II	B	5	1	S	0.2	0.8	0.14	0.1	0.217551	0.0108746	42.4181	0.0273042	0.428378	-0.276435	0.0273042	0.104052	-0.0907358	0.614059	-0.368583	0.0864429
II	B	5	1	S	0.2	0.8	0.14	0.1	0.217551	0.00791857	35.8479	0.0188935	0.609508	-0.269143	0.0188935	0.232711	-0.0389953	0.621174	-0.471005	0.0929534
II	B	5	1	S	0.2	0.8	0.14	0.1	0.217551	0.00774213	41.4611	0.018965	0.497587	-0.249568	0.018965	0.195128	-0.039609	0.642703	-0.423023	0.0897668
II	B	5	1	S	0.2	0.8	0.14	0.1	0.217551	0.00836312	39.4403	0.0189951	0.580043	-0.246788	0.0189951	0.226209	-0.0405767	0.621916	-0.44659	0.0935796
II	B	5	1	S	0.2	0.8	0.14	0.1	0.217551	0.0089431	41.9555	0.0242037	0.466257	-0.312417	0.0242037	0.096993	-0.106311	0.586615	-0.397046	0.0839663
II	B	5	1	S	0.2	0.8	0.14	0.1	0.217551	0.00537984	41.1929	0.0101982	0.425267	-0.244151	0.0101982	0.17828	-0.0598469	0.660584	-0.404135	0.107885
II	B	5	1	S	0.2	0.8	0.14	0.1	0.217551	0.00585747	43.4762	0.0115097	0.40303	-0.256834	0.0115097	0.124404	-0.0761258	0.645418	-0.36884	0.108844
II	B	5	1	S	0.2	0.8	0.14	0.1	0.217551	0.0096833	41.4261	0.0214445	0.411668	-0.234644	0.0214445	0.179462	-0.0316488	0.652386	-0.396684	0.0915567
II	B	5	1	S	0.2	0.8	0.14	0.1	0.217551	0.00540593	40.2583	0.010161	0.490589	-0.264247	0.010161	0.173004	-0.0675617	0.623539	-0.417503	0.109481
II	B	5	1	S	0.2	0.8	0.14	0.1	0.217551	0.00768558	40.9397	0.0154951	0.347867	-0.255181	0.0154951	0.14446	-0.0820467	0.646593	-0.384535	0.101914
II	B	5	1	S	0.2	0.8	0.14	0.1	0.217551	0.00833909	47.3732	0.0185187	0.291752	-0.257318	0.0185187	0.0521409	-0.11715	0.632839	-0.304798	0.0921669
II	B	5	1	S	0.2	0.8	0.14	0.1	0.217551	0.00692397	39.6138	0.0139227	0.423923	-0.231864	0.0139227	0.197713	-0.0513904	0.658253	-0.410829	0.101646
II	B	5	1	S	0.2	0.8	0.14	0.1	0.217551	0.00522224	42.8041	0.00991495	0.365484	-0.256714	0.00991495	0.135324	-0.090883	0.64701	-0.378798	0.110272
II	B	5	1	S	0.2	0.8	0.14	0.1	0.217551	0.00838352	42.4057	0.0198914	0.367644	-0.244272	0.0198914	0.123397	-0.0655804	0.646988	-0.355812	0.0975813
II	B	5	1	S	0.2	0.8	0.14	0.1	0.217551	0.0084566	41.1059	0.0207638	0.418185	-0.281272	0.0207638	0.113316	-0.0685723	0.583511	-0.381707	0.0857228
II	B	5	1	S	0.2	0.8	0.14	0.1	0.217551	0.00642075	41.9254	0.0130395	0.364772	-0.261736	0.0130395	0.139651	-0.0824699	0.646971	-0.38655	0.102957
II	B	5	1	S	0.2	0.8	0.14	0.1	0.217551	0.00570106	42.0987	0.0125432	0.336847	-0.25217	0.0125432	0.115959	-0.0763101	0.631629	-0.355552	0.1016
II	B	5	1	S	0.2	0.8	0.14	0.1	0.217551	0.00776258	42.0763	0.0155274	0.332586	-0.253347	0.0155274	0.131073	-0.0757617	0.628073	-0.370876	0.0989061
II	B	6	1	S	0.2	0.8	0.21	0.1	0.24076	0.00560688	42.0852	0.0148579	0.470241	-0.232206	0.0148579	0.177273	-0.040037	0.606503	-0.393426	0.0906815
II	B	6	1	S	0.2	0.8	0.21	0.1	0.24076	0.00634591	39.3929	0.0134477	0.492616	-0.257498	0.0134477	0.171664	-0.0594351	0.62753	-0.409845	0.100459
II	B	6	1	S	0.2	0.8	0.21	0.1	0.24076	0.00619079	40.4678	0.0119056	0.516106	-0.255984	0.0119056	0.121782	-0.0889702	0.614416	-0.365541	0.109106
II	B	6	1	S	0.2	0.8	0.21	0.1	0.24076	0.004865	37.9447	0.00863139	0.531162	-0.236505	0.00863139	0.248554	-0.0151203	0.623222	-0.457623	0.109748
II	B	6	1	S	0.2	0.8	0.21	0.1	0.24076	0.00364807	41.6057	0.00649051	0.439408	-0.2412	0.00649051	0.197132	-0.0306318	0.607717	-0.418066	0.120278
II	K	13	2	S	0.2	0.6	0.42	0.3	0.350661	0.0169929	29.119	0.0461248	-0.472342	0.399621	0.0461248	0.163034	0.487153	0.944525	0.253385	0.0736842
II	K	13	2	S	0.2	0.6	0.42	0.3	0.350661	0.0135332	48.4262	0.0374841	0.303341	-0.273317	0.0374841	-0.00352361	-0.124865	0.593517	-0.269713	0.0747767
II	U	5	1	S	0.2	0.6	0.14	0.1	0.202454	0.0106374	42.741	0.0252758	0.479963	-0.307294	0.0252758	0.0529205	-0.153591	0.61407	-0.35398	0.0856278
II	U	5	1	S	0.2	0.6	0.14	0.1	0.202454	0.0229704	41.5319	0.047747	0.482214	-0.274228	0.047747	0.0727482	-0.1184	0.640148	-0.340231	0.0753516
II	U	5	1	S	0.2	0.6	0.14	0.1	0.202454	0.014476	42.1582	0.0399229	0.423959	-0.280695	0.0399229	0.0512956	-0.135431	0.656917	-0.32745	0.0776179
II	U	5	1	S	0.2	0.6	0.14	0.1	0.202454	0.0163672	38.3186	0.0495766	0.513226	-0.241149	0.0495766	0.162658	-0.0905228	0.66159	-0.387888	0.0765527
II	U	5	2	S	0.2	0.6	0.14	0.3	0.266445	0.0122812	47.9459	0.0347816	0.35653	-0.263314	0.0347816	0.0280702	-0.0930709	0.556464	-0.288761	0.0787034
II	U	5	2	S	0.2	0.6	0.14	0.3	0.266445	0.0128634	44.5107	0.0352144	0.441638	-0.253393	0.0352144	0.121024	-0.0581365	0.601772	-0.361912	0.0758092
II	U	5	2	S	0.2	0.6	0.14	0.3	0.266445	0.0160659	49.2358	0.0492654	0.312344	-0.281639	0.0492654	0.00250614	-0.121614	0.60532	-0.283497	0.0669492
III	B	10	2	S	0.3	0.8	0.36	0.3	0.401244	0.0168692	45.8819	0.0502117	0.261254	-0.244468	0.0502117	0.0281158	-0.0962925	0.638731	-0.270816	0.0711038
III	B	10	2	S	0.3	0.8	0.36	0.3	0.401244	0.00703241	42.0768	0.0151214	0.248161	-0.174765	0.0151214	0.0536729	-0.0529216	0.68895	-0.225347	0.0961596
III	B	10	2	S	0.3	0.8	0.36	0.3	0.401244	0.0124628	46.0128	0.0335852	0.331487	-0.249684	0.0335852	0.0309276	-0.0992554	0.615995	-0.278257	0.0796747
III	B	10	2	S	0.3	0.8	0.36	0.3	0.401244	0.0142482	43.6006	0.0319098	0.412885	-0.271021	0.0319098	0.0716038	-0.0789936	0.594377	-0.335188	0.0837523
III	B	10	2	S	0.3	0.8	0.36	0.3	0.401244	0.0138376	47.0806	0.0244165	0.376569	-0.225385	0.0244165	0.0814571	-0.0807001	0.622911	-0.301012	0.0956044
III	B	10	2	S	0.3	0.8	0.36	0.3	0.401244	0.0131048	43.5017	0.0327885	0.358802	-0.27338	0.0327885	0.104471	-0.0859822	0.621285	-0.366768	0.0807777
III	B	10	2	S	0.3	0.8	0.36	0.3	0.401244	0.0107856	38.2868	0.0295622	0.575106	-0.28919	0.0295622	0.209462	-0.0681289	0.566137	-0.469574	0.0909647
III	B	10	2	S	0.3	0.8	0.36	0.3	0.401244	0.00822622	42.7373	0.0185224	0.355929	-0.264527	0.0185224	0.118516	-0.0935193	0.637677	-0.371021	0.0934402
III	B	10	2	S	0.3	0.8	0.36	0.3	0.401244	0.007314	41.1136	0.0135988	0.400855	-0.278046	0.0135988	0.127667	-0.104298	0.637058	-0.391329	0.104961
III	B	10	2	S	0.3	0.8	0.36	0.3	0.401244	0.00595444	42.6603	0.0125014	0.382489	-0.280896	0.0125014	0.109876	-0.104015	0.625782	-0.378188	0.108005
III	U	10	2	S	0.3	0.6	0.36	0.3	0.3734	0.0141965	37.7151	0.0374654	0.426218	-0.237679	0.0374654	0.0946414	-0.0758232	0.670904	-0.325039	0.0775822
III	U	10	2	S	0.3	0.6	0.36	0.3	0.3734	0.0165229	41.2814	0.0375892	0.537794	-0.255748	0.0375892	0.102886	-0.0797707	0.661556	-0.349296	0.0827022
III	U	10	2	S	0.3	0.6	0.36	0.3	0.3734	0.0224355	48.6736	0.069338	0.426347	-0.274451	0.069338	0.0365939	-0.0717638	0.549461	-0.306772	0.0614569
IV	B	11	2	S	0.5	0.8	0.43	0.3	0.476609	0.00679799	37.8321	0.0138602	0.565742	-0.270304	0.0138602	0.230012	-0.0514431	0.619695	-0.470035	0.0981347
IV	B	14	2	S	0.5	0.8	0.5	0.3	0.494923	0.0117732	38.1625	0.0318659	0.550135	-0.247313	0.0318659	0.182783	-0.053185	0.625577	-0.410479	0.0819396
IV	U	14	2	S	0.5	0.6	0.5	0.3	0.460578	0.0134668	44.2566	0.0375269	0.540765	-0.210612	0.0375269	0.127863	0.000816372	0.576701	-0.329567	0.0763512
VI	N	18	2	S	0.7	0.6	0.64	0.3	0.53289	0.062042	42.4126	0.229478	0.51041	-0.307075	0.229478	0.0980191	-0.119762	0.616136	-0.392478	0.0301679
VI	N	18	2	S	0.7	0.6	0.64	0.3	0.53289	0.0457458	38.6729	0.177993	0.596839	-0.284217	0.177993	0.181381	-0.0653806	0.630716	-0.441341	0.0356393
VI	U	16	3	S	0.7	0.6	0.65	0.7	0.661173	0.0191783	40.6375	0.0586502	0.498665	-0.266801	0.0586502	0.0677071	-0.0954783	0.638294	-0.329005	0.0698932
VI	U	16	3	S	0.7	0.6	0.65	0.7	0.661173	0.0163725	40.5855	0.0503266	0.596831	-0.197539	0.0503266	0.220925	0.00244963	0.66461	-0.402209	0.0687281
VI	U	16	3	S	0.7	0.6	0.65	0.7	0.661173	0.00735451	39.7827	0.0190392	0.551735	-0.235542	0.0190392	0.191819	-0.0442329	0.630425	-0.408448	0.0875738
VI	U	16	3	S	0.7	0.6	0.65	0.7	0.661173	0.00636922	38.8774	0.0151048	0.511446	-0.245	0.0151048	0.188614	-0.0357177	0.593047	-0.413486	0.093343
VI	U	16	3	S	0.7	0.6	0.65	0.7	0.661173	0.00829796	39.9858	0.0186652	0.491405	-0.221162	0.0186652	0.181119	-0.0255684	0.630264	-0.38635	0.0938002
VI	U	16	3	S	0.7	0.6	0.65	0.7	0.661173	0.0136117	41.9558	0.0373832	0.465802	-0.254545	0.0373832	0.127773	-0.0731939	0.606761	-0.368808	0.077759
VI	U	16	3	S	0.7	0.6	0.65	0.7	0.661173	0.0249218	38.6308	0.0818164	0.491538	-0.253333	0.0818164	0.162011	-0.0604389	0.62274	-0.398238	0.055488
VI	U	16	3	S	0.7	0.6	0.65	0.7	0.661173	0.006039	38.7729	0.0123713	0.591855	-0.236884	0.0123713	0.24786	0.0017338	0.657775	-0.457227	0.10227
VI	U	16	3	S	0.7	0.6	0.65	0.7	0.661173	0.0242366	40.9133	0.0807567	0.531498	-0.241368	0.0807567	0.151156	-0.0439705	0.63002	-0.378533	0.0555628
VI	U	16	3	S	0.7	0.6	0.65	0.7	0.661173	0.00701499	43.0461	0.0153894	0.60771	-0.245142	0.0153894	0.158563	-0.0202209	0.624993	-0.387085	0.0967847
VI	U	16	3	S	0.7	0.6	0.65	0.7	0.661173	0.00826243	41.713	0.0191802	0.501019	-0.230406	0.0191802	0.157949	-0.0511511	0.636408	-0.373443	0.0949266
VI	U	16	3	S	0.7	0.6	0.65	0.7	0.661173	0.0153453	47.3567	0.0406575	0.345296	-0.226407	0.0406575	0.0822552	-0.0759967	0.679569	-0.302833	0.0714517
VI	U	16	3	S	0.7	0.6	0.65	0.7	0.661173	0.0232306	45.7535	0.0728925	0.280877	-0.283328	0.0728925	0.00114736	-0.129287	0.624327	-0.283397	0.0641179
I	A	1	1	Bs	0.1	0.5	0.01	0.1	0.0840896	0.00691056	40.4633	0.013807	0.486989	-0.261767	0.013807	0.161934	-0.094948	0.62246	-0.405958	0.100538
I	A	1	1	Bs	0.1	0.5	0.01	0.1	0.0840896	0.00617215	40.697	0.0106136	0.424716	-0.265488	0.0106136	0.145119	-0.0856437	0.647546	-0.393441	0.111504
I	A	1	1	Bs	0.1	0.5	0.01	0.1	0.0840896	0.00372353	42.8405	0.00713511	0.348791	-0.23635	0.00713511	0.113871	-0.0933073	0.671764	-0.339483	0.113662
I	A	2	1	Bs	0.1	0.5	0.08	0.1	0.141421	0.0190964	38.3161	0.0578142	0.431521	-0.270343	0.0578142	0.121768	-0.111781	0.68244	-0.378273	0.0631848
I	A	2	1	Bs	0.1	0.5	0.08	0.1	0.141421	0.0133833	39.1024	0.0513665	0.569458	-0.268124	0.0513665	0.230393	-0.0573676	0.654337	-0.469135	0.0646167
I	A	2	1	Bs	0.1	0.5	0.08	0.1	0.141421	0.013684	38.8984	0.0324108	0.519213	-0.241587	0.0324108	0.199882	-0.0485572	0.658568	-0.420046	0.0862097
I	A	2	1	Bs	0.1	0.5	0.08	0.1	0.141421	0.0083826	38.1257	0.0192223	0.497885	-0.261268	0.0192223	0.164279	-0.0706466	0.650211	-0.407714	0.0883501
I	A	2	1	Bs	0.1	0.5	0.08	0.1	0.141421	0.0101628	36.5142	0.0204892	0.455528	-0.277853	0.0204892	0.153431	-0.117745	0.690453	-0.412236	0.0913671
I	A	2	1	Bs	0.1	0.5	0.08	0.1	0.141421	0.0106164	39.4455	0.026893	0.469613	-0.257025	0.026893	0.177936	-0.0550137	0.635763	-0.414159	0.0863354
I	A	2	1	Bs	0.1	0.5	0.08	0.1	0.141421	0.0110263	37.9688	0.028267	0.52377	-0.249585	0.028267	0.187433	-0.0558414	0.637268	-0.415028	0.0841874
I	A	2	1	Bs	0.1	0.5	0.08	0.1	0.141421	0.00616584	39.2694	0.0120545	0.526263	-0.290077	0.0120545	0.137707	-0.0869051	0.609414	-0.410802	0.10228
I	A	2	1	Bs	0.1	0.5	0.08	0.1	0.141421	0.0173365	41.6436	0.0601959	0.496112	-0.27244	0.0601959	0.136467	-0.0756344	0.612947	-0.392989	0.06129
I	A	2	1	Bs	0.1	0.5	0.08	0.1	0.141421	0.00822781	37.0159	0.0198456	0.485854	-0.240862	0.0198456	0.20163	-0.0467357	0.648764	-0.420062	0.0865357
I	A	2	1	Bs	0.1	0.5	0.08	0.1	0.141421	0.0187169	41.9938	0.0662406	0.53567	-0.273624	0.0662406	0.177245	-0.0603755	0.635145	-0.429328	0.0548855
I	A	2	1	Bs	0.1	0.5	0.08	0.1	0.141421	0.00952127	38.9604	0.0232669	0.424731	-0.27601	0.0232669	0.124878	-0.111101	0.648106	-0.386122	0.0894489
I	A	2	1	Bs	0.1	0.5	0.08	0.1	0.141421	0.00672353	40.1664	0.0168738	0.358386	-0.231898	0.0168738	0.154935	-0.0565861	0.727261	-0.372264	0.093212
I	A	2	1	Bs	0.1	0.5	0.08	0.1	0.141421	0.00790611	43.3398	0.0177666	0.370286	-0.275648	0.0177666	0.11558	-0.106499	0.634502	-0.378653	0.0918747
I	A	2	1	Bs	0.1	0.5	0.08	0.1	0.141421	0.00475097	39.3597	0.00931319	0.441034	-0.260132	0.00931319	0.167496	-0.0848994	0.663402	-0.408795	0.110665
I	A	2	1	Bs	0.1	0.5	0.08	0.1	0.141421	0.00536739	39.6364	0.00986819	0.446102	-0.265228	0.00986819	0.161278	-0.0811397	0.635761	-0.408671	0.109614
I	A	2	1	Bs	0.1	0.5	0.08	0.1	0.141421	0.00357883	38.3709	0.00597425	0.578644	-0.266141	0.00597425	0.18935	-0.058396	0.631813	-0.432181	0.12063
I	A	2	1	Bs	0.1	0.5	0.08	0.1	0.141421	0.0056477	38.285	0.0106008	0.481085	-0.258009	0.0106008	0.178326	-0.0666279	0.64861	-0.416317	0.106555
I	A	2	1	Bs	0.1	0.5	0.08	0.1	0.141421	0.00434409	36.9739	0.00778187	0.592977	-0.268466	0.00778187	0.205115	-0.0474758	0.627928	-0.448563	0.111439
I	A	2	1	Bs	0.1	0.5	0.08	0.1	0.141421	0.00705192	37.3438	0.0130878	0.656037	-0.275369	0.0130878	0.224857	-0.0547089	0.635525	-0.470249	0.100691
I	A	2	1	Bs	0.1	0.5	0.08	0.1	0.141421	0.00802965	38.8584	0.013628	0.481566	-0.290639	0.013628	0.133238	-0.122715	0.641168	-0.407375	0.100593
I	A	2	1	Bs	0.1	0.5	0.08	0.1	0.141421	0.00521934	35.4356	0.00993806	0.587418	-0.2673	0.00993806	0.22731	-0.0284893	0.620762	-0.46543	0.108665
I	A	2	1	Bs	0.1	0.5	0.08	0.1	0.141421	0.00350348	36.5041	0.00555504	0.517005	-0.267047	0.00555504	0.188166	-0.0672971	0.645104	-0.432496	0.127854
I	A	2	1	Bs	0.1	0.5	0.08	0.1	0.141421	0.00703115	37.4466	0.0166976	0.483708	-0.263512	0.0166976	0.196559	-0.05861	0.644303	-0.4369	0.0922242
I	A	2	1	Bs	0.1	0.5	0.08	0.1	0.141421	0.00509327	37.3868	0.0120185	0.357369	-0.216673	0.0120185	0.12774	-0.0747186	0.660498	-0.333405	0.101555
I	A	2	1	S	0.1	0.5	0.08	0.1	0.141421	0.00684427	39.0293	0.0143274	0.437476	-0.270895	0.0143274	0.15845	-0.114985	0.635129	-0.41087	0.0998432
I	A	2	1	S	0.1	0.5	0.08	0.1	0.141421	0.00520207	43.5436	0.0109535	0.383238	-0.235513	0.0109535	0.0736659	-0.0824495	0.658868	-0.303262	0.0995692
I	A	2	1	S	0.1	0.5	0.08	0.1	0.141421	0.0064186	40.0134	0.0118678	0.476367	-0.263818	0.0118678	0.160062	-0.078826	0.606854	-0.40595	0.105571
I	A	2	1	S	0.1	0.5	0.08	0.1	0.141421	0.00617911	40.2793	0.0145532	0.398563	-0.243305	0.0145532	0.132811	-0.096225	0.660317	-0.363239	0.0932548
I	A	2	1	S	0.1	0.5	0.08	0.1	0.141421	0.00633109	39.3873	0.0127681	0.383601	-0.26268	0.0127681	0.159023	-0.0831717	0.639717	-0.404796	0.101326
I	A	2	1	S	0.1	0.5	0.08	0.1	0.141421	0.0199161	37.1021	0.0152181	0.654824	-0.226415	0.0152181	0.274252	-0.00967775	0.638672	-0.47135	0.131958
I	A	2	1	S	0.1	0.5	0.08	0.1	0.141421	0.00512887	38.9688	0.00950767	0.527986	-0.250227	0.00950767	0.207806	-0.0519324	0.634401	-0.434661	0.109164
I	A	2	1	S	0.1	0.5	0.08	0.1	0.141421	0.00495108	38.6559	0.00898292	0.505794	-0.271288	0.00898292	0.185813	-0.072818	0.638181	-0.434229	0.111729
I	A	2	1	S	0.1	0.5	0.08	0.1	0.141421	0.00522696	37.0386	0.00903909	0.530569	-0.264738	0.00903909	0.198038	-0.0640069	0.652261	-0.437909	0.111865
I	A	2	1	S	0.1	0.5	0.08	0.1	0.141421	0.00315686	36.1696	0.00504451	0.619419	-0.263813	0.00504451	0.224308	-0.0412768	0.638473	-0.459062	0.132447
I	A	2	1	S	0.1	0.5	0.08	0.1	0.141421	0.00338249	39.0615	0.00495129	0.427925	-0.248531	0.00495129	0.141943	-0.0832523	0.652923	-0.376831	0.126843
I	A	2	1	S	0.1	0.5	0.08	0.1	0.141421	0.00419458	40.128	0.00711603	0.423746	-0.264665	0.00711603	0.124914	-0.0845653	0.647001	-0.37568	0.11716
I	A	2	1	S	0.1	0.5	0.08	0.1	0.141421	0.00682074	40.1177	0.0149075	0.44343	-0.265638	0.0149075	0.141921	-0.0757378	0.632754	-0.392569	0.098611
I	A	2	1	S	0.1	0.5	0.08	0.1	0.141421	0.00556478	38.5903	0.0105762	0.584167	-0.259526	0.0105762	0.211208	-0.0548115	0.632415	-0.445726	0.108237
I	A	2	1	S	0.1	0.5	0.08	0.1	0.141421	0.00366073	37.01	0.00733081	0.49109	-0.250819	0.00733081	0.208474	-0.0527216	0.61074	-0.435531	0.112074
I	B	1	1	Bs	0.1	0.8	0.01	0.1	0.0945742	0.0108285	39.9373	0.0216529	0.388986	-0.26047	0.0216529	0.13222	-0.0977915	0.642372	-0.379291	0.0953883
I	B	1	1	Bs	0.1	0.8	0.01	0.1	0.0945742	0.00746442	39.0286	0.0161532	0.553011	-0.243861	0.0161532	0.176406	-0.0695985	0.646157	-0.401591	0.0955643
I	U	1	1		0.1	0.6	0.01	0.1	0.0880112	0.00717412	36.3738	0.0126032	0.606691	-0.265003	0.0126032	0.22683	-0.0423581	0.634893	-0.463251	0.102395
I	U	1	1		0.1	0.6	0.01	0.1	0.0880112	0.00877557	41.5042	0.0211629	0.368637	-0.238012	0.0211629	0.0883916	-0.103677	0.664761	-0.319292	0.0886399
I	U	1	1	K	0.1	0.6	0.01	0.1	0.0880112	0.0121729	41.2922	0.027457	0.440975	-0.246168	0.027457	0.0999139	-0.0675799	0.621189	-0.336973	0.0849215
I	U	1	1	S	0.1	0.6	0.01	0.1	0.0880112	0.0317599	40.0503	0.0920526	0.447871	-0.229673	0.0920526	0.139257	-0.0852126	0.651354	-0.357051	0.0537465
I	U	1	1	S	0.1	0.6	0.01	0.1	0.0880112	0.0155073	38.575	0.043031	0.463593	-0.232397	0.043031	0.152952	-0.0786882	0.674697	-0.37092	0.0702103
II	B	5	1	Bs	0.2	0.8	0.14	0.1	0.217551	0.0115445	42.2677	0.0284664	0.349955	-0.238263	0.0284664	0.0683092	-0.110213	0.66063	-0.301027	0.0806436
II	B	5	1	Bs	0.2	0.8	0.14	0.1	0.217551	0.00856871	44.1697	0.0179719	0.360258	-0.252774	0.0179719	0.0633748	-0.126488	0.660515	-0.310699	0.0927538
II	B	5	1	Bs	0.2	0.8	0.14	0.1	0.217551	0.00838163	46.1452	0.0199919	0.382098	-0.252409	0.0199919	0.0728969	-0.115979	0.63235	-0.31864	0.089362
II	B	5	1	Bs	0.2	0.8	0.14	0.1	0.217551	0.0146945	38.4701	0.0427158	0.567607	-0.245303	0.0427158	0.256509	-0.0502839	0.628029	-0.47095	0.0692563
II	B	5	1	Bs	0.2	0.8	0.14	0.1	0.217551	0.0115402	38.1121	0.0229302	0.497355	-0.232324	0.0229302	0.17205	-0.061046	0.672996	-0.387085	0.0957311
II	B	5	1	Bs	0.2	0.8	0.14	0.1	0.217551	0.0129921	42.7481	0.0322633	0.423523	-0.279212	0.0322633	0.0991071	-0.091937	0.632152	-0.368146	0.0794103
II	B	5	1	K	0.2	0.8	0.14	0.1	0.217551	0.0138183	41.635	0.0364417	0.419221	-0.235139	0.0364417	0.111948	-0.0842079	0.681102	-0.337578	0.0731005
II	B	5	1	K	0.2	0.8	0.14	0.1	0.217551	0.00425404	39.4014	0.011652	0.517334	-0.245843	0.011652	0.15396	-0.0681068	0.669356	-0.384655	0.0981631
II	B	5	1	K	0.2	0.8	0.14	0.1	0.217551	0.00875382	42.1814	0.0223057	0.529664	-0.280681	0.0223057	0.124827	-0.0926754	0.639446	-0.391775	0.083882
II	B	5	1	K	0.2	0.8	0.14	0.1	0.217551	0.00771759	43.8634	0.0195032	0.323507	-0.244452	0.0195032	0.0928212	-0.0827904	0.647075	-0.329729	0.086854
II	B	5	1	K	0.2	0.8	0.14	0.1	0.217551	0.0109744	42.7468	0.028291	0.306898	-0.216327	0.028291	0.10425	-0.0669704	0.640721	-0.313388	0.0811811
II	B	5	1	K	0.2	0.8	0.14	0.1	0.217551	0.00794409	43.2217	0.0179687	0.505599	-0.250589	0.0179687	0.16087	-0.0466983	0.634678	-0.394086	0.0939235
II	B	5	1	K	0.2	0.8	0.14	0.1	0.217551	0.00937627	44.6567	0.0226224	0.316756	-0.271925	0.0226224	0.055928	-0.118146	0.633843	-0.32226	0.0837154
II	B	5	1	K	0.2	0.8	0.14	0.1	0.217551	0.0237144	41.3882	0.0760953	0.314086	-0.275603	0.0760953	0.0325657	-0.118267	0.626175	-0.305127	0.0572688
II	B	5	1	K	0.2	0.8	0.14	0.1	0.217551	0.00701195	39.7643	0.014943	0.481867	-0.26278	0.014943	0.182349	-0.0620698	0.645194	-0.423477	0.099394
II	B	5	1	K	0.2	0.8	0.14	0.1	0.217551	0.00988926	40.6276	0.0245763	0.371867	-0.298298	0.0245763	0.047447	-0.145559	0.666177	-0.34053	0.0888059
II	B	5	1	S	0.2	0.8	0.14	0.1	0.217551	0.00536005	41.6785	0.0101435	0.417248	-0.27297	0.0101435	0.133601	-0.0875818	0.6234	-0.392111	0.104311
II	B	5	1	S	0.2	0.8	0.14	0.1	0.217551	0.00699528	40.3188	0.0148382	0.385235	-0.277357	0.0148382	0.117829	-0.11347	0.642664	-0.38216	0.0956137
II	K	14	2	K	0.2	0.6	0.5	0.3	0.366284	0.0114071	42.2187	0.0294075	0.449576	-0.203662	0.0294075	0.141381	-0.0183065	0.631235	-0.335351	0.0808462
II	K	14	2	K	0.2	0.6	0.5	0.3	0.366284	0.00782024	39.8578	0.0172773	0.439987	-0.209802	0.0172773	0.143731	-0.0302214	0.647132	-0.34156	0.0941972
II	U	5	1	K	0.2	0.6	0.14	0.1	0.202454	0.018361	44.5434	0.0450327	0.325535	-0.235491	0.0450327	0.00585252	-0.0933034	0.624356	-0.240857	0.0735809
II	U	5	1	K	0.2	0.6	0.14	0.1	0.202454	0.0144874	41.38	0.0359266	0.490657	-0.257258	0.0359266	0.159309	-0.073817	0.680582	-0.398091	0.0793605
II	U	5	2	K	0.2	0.6	0.14	0.3	0.266445	0.0235811	42.7724	0.0706883	0.38731	-0.258442	0.0706883	0.0283917	-0.0716854	0.541664	-0.28438	0.0610302
II	U	5	2	K	0.2	0.6	0.14	0.3	0.266445	0.0190298	46.9427	0.0564897	0.422081	-0.242595	0.0564897	0.086886	-0.0825646	0.643498	-0.321993	0.0656678
III	B	10	2	Bs	0.3	0.8	0.36	0.3	0.401244	0.0131837	38.4858	0.0391671	0.551026	-0.246769	0.0391671	0.193666	-0.0584341	0.652575	-0.420547	0.0724261
III	B	10	2	Bs	0.3	0.8	0.36	0.3	0.401244	0.012674	42.7934	0.0354738	0.354934	-0.277696	0.0354738	0.0598059	-0.0957175	0.542163	-0.33121	0.0717205
III	B	10	2	K	0.3	0.8	0.36	0.3	0.401244	0.0250813	40.3414	0.0844806	0.37912	-0.306884	0.0844806	0.0281393	-0.168428	0.679853	-0.331988	0.0582081
III	B	10	2	K	0.3	0.8	0.36	0.3	0.401244	0.0477947	37.2937	0.172385	0.44111	-0.269157	0.172385	0.088988	-0.0918097	0.635004	-0.348913	0.0407368
III	B	10	2	K	0.3	0.8	0.36	0.3	0.401244	0.0338089	41.166	0.111122	0.377799	-0.315487	0.111122	0.00654282	-0.147033	0.594912	-0.321337	0.0512544
III	B	10	2	K	0.3	0.8	0.36	0.3	0.401244	0.0146143	40.8008	0.0396812	0.302412	-0.270591	0.0396812	0.0212081	-0.160301	0.731924	-0.289939	0.074689
III	B	10	2	K	0.3	0.8	0.36	0.3	0.401244	0.018293	44.1685	0.0538376	0.295256	-0.23388	0.0538376	0.0378433	-0.101434	0.654583	-0.268938	0.0665408
III	B	10	2	K	0.3	0.8	0.36	0.3	0.401244	0.0258286	42.6573	0.0920823	0.319003	-0.218092	0.0920823	0.0420323	-0.0328036	0.50605	-0.256569	0.0526795
III	B	10	2	K	0.3	0.8	0.36	0.3	0.401244	0.0123166	41.7259	0.031556	0.318436	-0.230627	0.031556	0.0514769	-0.119926	0.684732	-0.278486	0.0767493
III	B	10	2	K	0.3	0.8	0.36	0.3	0.401244	0.0250092	42.159	0.0884166	0.320372	-0.202969	0.0884166	0.0706443	-0.0559171	0.66793	-0.269707	0.0518447
III	B	10	2	K	0.3	0.8	0.36	0.3	0.401244	0.0136344	42.6678	0.0309258	0.323478	-0.252742	0.0309258	0.0679446	-0.111929	0.638528	-0.314613	0.0790971
III	B	10	2	K	0.3	0.8	0.36	0.3	0.401244	0.0186614	44.8264	0.0638111	0.343986	-0.263793	0.0638111	0.0466895	-0.132095	0.664582	-0.306381	0.0623744
III	B	10	2	K	0.3	0.8	0.36	0.3	0.401244	0.0191575	43.4262	0.0503869	0.390856	-0.236399	0.0503869	0.0976745	-0.0571801	0.635612	-0.323832	0.0744191
III	B	10	2	K	0.3	0.8	0.36	0.3	0.401244	0.00915256	42.8172	0.0212619	0.360971	-0.265735	0.0212619	0.0756502	-0.126675	0.677149	-0.333691	0.0849395
III	B	10	2	K	0.3	0.8	0.36	0.3	0.401244	0.0109201	37.0773	0.0296303	0.445115	-0.27053	0.0296303	0.159709	-0.0779956	0.651118	-0.410973	0.0804459
III	B	10	2	K	0.3	0.8	0.36	0.3	0.401244	0.0113266	37.456	0.0266958	0.494196	-0.27532	0.0266958	0.156755	-0.0931827	0.679485	-0.412043	0.0897666
III	B	10	2	K	0.3	0.8	0.36	0.3	0.401244	0.0188059	42.3232	0.0613711	0.337759	-0.23978	0.0613711	0.068757	-0.0982124	0.650494	-0.302659	0.057967
III	B	10	2	K	0.3	0.8	0.36	0.3	0.401244	0.0262243	43.5889	0.0970143	0.477205	-0.305831	0.0970143	0.0707906	-0.101533	0.594953	-0.367326	0.0494756
III	B	10	2	K	0.3	0.8	0.36	0.3	0.401244	0.017483	45.0346	0.0494641	0.355581	-0.262104	0.0494641	0.0469774	-0.114056	0.618738	-0.30458	0.067522
III	B	10	2	K	0.3	0.8	0.36	0.3	0.401244	0.0127497	42.3654	0.0333848	0.379322	-0.258814	0.0333848	0.0909845	-0.0810756	0.630224	-0.341217	0.0779255
III	B	10	2	K	0.3	0.8	0.36	0.3	0.401244	0.00936549	37.5571	0.0208549	0.501774	-0.260309	0.0208549	0.178618	-0.0523097	0.635388	-0.418801	0.0895735
III	B	10	2	K	0.3	0.8	0.36	0.3	0.401244	0.0152242	40.4389	0.0461337	0.484581	-0.274718	0.0461337	0.173261	-0.0866117	0.661114	-0.426139	0.0692175
III	B	10	2	K	0.3	0.8	0.36	0.3	0.401244	0.011658	39.6352	0.0302089	0.476729	-0.257431	0.0302089	0.178754	-0.0585124	0.645985	-0.416307	0.0786879
III	B	10	2	K	0.3	0.8	0.36	0.3	0.401244	0.0156109	40.3368	0.0435857	0.526571	-0.259309	0.0435857	0.191104	-0.0742234	0.624229	-0.428193	0.0698924
III	B	10	2	K	0.3	0.8	0.36	0.3	0.401244	0.00805114	41.9299	0.0191562	0.407519	-0.302781	0.0191562	0.0694738	-0.120409	0.588227	-0.363049	0.0863011
III	B	10	2	K	0.3	0.8	0.36	0.3	0.401244	0.0218756	42.5567	0.0749055	0.468501	-0.287376	0.0749055	0.110641	-0.0940923	0.612963	-0.384777	0.0582144
III	B	10	2	K	0.3	0.8	0.36	0.3	0.401244	0.00987065	42.5194	0.0256239	0.329032	-0.249911	0.0256239	0.0731038	-0.0994248	0.67027	-0.316501	0.0880189
III	B	10	2	K	0.3	0.8	0.36	0.3	0.401244	0.0125277	46.0409	0.0361688	0.325065	-0.277755	0.0361688	0.0364583	-0.118704	0.609513	-0.310444	0.0715517
III	B	10	2	K	0.3	0.8	0.36	0.3	0.401244	0.00648568	41.3217	0.0125269	0.323649	-0.279953	0.0125269	0.0747903	-0.147203	0.682308	-0.346974	0.107044
III	B	10	2	K	0.3	0.8	0.36	0.3	0.401244	0.0068201	41.4356	0.0133832	0.42283	-0.270085	0.0133832	0.15074	-0.0845069	0.625805	-0.404083	0.100217
III	B	10	2	K	0.3	0.8	0.36	0.3	0.401244	0.0130896	41.5541	0.0341189	0.31148	-0.302875	0.0341189	0.00995765	-0.165714	0.671625	-0.311339	0.0831199
III	B	10	2	S	0.3	0.8	0.36	0.3	0.401244	0.0222261	40.8775	0.0690449	0.421065	-0.283456	0.0690449	0.0987214	-0.104169	0.624083	-0.370385	0.0609854
III	B	10	2	S	0.3	0.8	0.36	0.3	0.401244	0.0148518	39.9302	0.0424314	0.503916	-0.266331	0.0424314	0.181098	-0.0712207	0.649215	-0.425362	0.0715288
III	B	10	2	S	0.3	0.8	0.36	0.3	0.401244	0.0124276	37.4758	0.0314199	0.52137	-0.268999	0.0314199	0.197616	-0.0681791	0.643728	-0.441052	0.0834818
III	B	10	2	S	0.3	0.8	0.36	0.3	0.401244	0.00342716	39.9315	0.0053177	0.468729	-0.248555	0.0053177	0.160066	-0.0831075	0.64319	-0.392232	0.121099
III	B	10	2	S	0.3	0.8	0.36	0.3	0.401244	0.0153236	37.5934	0.038912	0.553117	-0.280656	0.038912	0.189104	-0.0621521	0.613933	-0.445658	0.0764827
III	B	10	2	S	0.3	0.8	0.36	0.3	0.401244	0.0135427	39.9474	0.035123	0.401357	-0.264158	0.035123	0.113634	-0.112766	0.673666	-0.365098	0.0830101
III	B	10	2	S	0.3	0.8	0.36	0.3	0.401244	0.0140337	38.0002	0.0405355	0.38399	-0.253221	0.0405355	0.136449	-0.0918923	0.683672	-0.376503	0.0678376
III	B	10	2	S	0.3	0.8	0.36	0.3	0.401244	0.0176335	43.1627	0.037776	0.392787	-0.282285	0.037776	0.0826884	-0.112108	0.668358	-0.356042	0.0872853
III	B	10	2	S	0.3	0.8	0.36	0.3	0.401244	0.0214356	43.7847	0.0662816	0.322235	-0.283972	0.0662816	0.0286682	-0.146444	0.6838	-0.309481	0.0649422
III	B	10	2	S	0.3	0.8	0.36	0.3	0.401244	0.00485094	37.4335	0.00864832	0.394681	-0.257724	0.00864832	0.155593	-0.0800083	0.648828	-0.39666	0.113054
III	B	10	2	S	0.3	0.8	0.36	0.3	0.401244	0.00617858	40.1727	0.012912	0.395428	-0.248057	0.012912	0.122647	-0.0976655	0.6587	-0.359321	0.104496
III	B	10	2	S	0.3	0.8	0.36	0.3	0.401244	0.00429748	38.5246	0.00783973	0.419794	-0.281324	0.00783973	0.104626	-0.107742	0.660873	-0.375062	0.110474
III	B	10	2	S	0.3	0.8	0.36	0.3	0.401244	0.00601226	36.4459	0.0128048	0.619216	-0.268585	0.0128048	0.227917	-0.0493981	0.6266	-0.467187	0.0984625
III	B	10	2	S	0.3	0.8	0.36	0.3	0.401244	0.00818787	39.9995	0.0172449	0.378964	-0.252596	0.0172449	0.107882	-0.102267	0.651964	-0.350016	0.092653
III	B	10	2	S	0.3	0.8	0.36	0.3	0.401244	0.00513611	37.4855	0.00883907	0.514298	-0.264299	0.00883907	0.187773	-0.0652783	0.642556	-0.429951	0.111101
III	B	10	2	S	0.3	0.8	0.36	0.3	0.401244	0.0105723	38.4227	0.0266157	0.426558	-0.251399	0.0266157	0.133167	-0.100599	0.686745	-0.371146	0.0889085
III	B	10	2	S	0.3	0.8	0.36	0.3	0.401244	0.00764936	36.922	0.0182657	0.526642	-0.255899	0.0182657	0.194018	-0.0509934	0.638815	-0.427322	0.0904076
III	B	10	2	S	0.3	0.8	0.36	0.3	0.401244	0.00445647	38.3749	0.00887939	0.452356	-0.263466	0.00887939	0.147575	-0.0973898	0.637795	-0.394631	0.10951
III	B	10	2	S	0.3	0.8	0.36	0.3	0.401244	0.00541512	38.7388	0.0105068	0.454617	-0.241035	0.0105068	0.183611	-0.0525604	0.655716	-0.405859	0.103567
III	B	5	2	Bs	0.3	0.8	0.14	0.3	0.316858	0.00795432	38.47	0.0206431	0.51131	-0.243912	0.0206431	0.20974	-0.0435101	0.657081	-0.43096	0.0894087
III	B	5	2	Bs	0.3	0.8	0.14	0.3	0.316858	0.00816916	40.4302	0.0198608	0.48315	-0.235996	0.0198608	0.183479	-0.0557989	0.667112	-0.400919	0.0892279
III	B	5	2	Bs	0.3	0.8	0.14	0.3	0.316858	0.0277918	41.1873	0.110738	0.452831	-0.349178	0.110738	0.0175258	-0.192845	0.59891	-0.36428	0.0423024
III	B	5	2	Bs	0.3	0.8	0.14	0.3	0.316858	0.017092	42.0407	0.0544201	0.429211	-0.274233	0.0544201	0.0526927	-0.130342	0.647739	-0.322871	0.0672466
III	B	5	2	Bs	0.3	0.8	0.14	0.3	0.316858	0.036915	40.24	0.125046	0.510526	-0.267021	0.125046	0.133041	-0.115392	0.636707	-0.386061	0.0473386
III	B	5	2	Bs	0.3	0.8	0.14	0.3	0.316858	0.00951609	39.3691	0.0270447	0.493622	-0.233428	0.0270447	0.209189	-0.0464369	0.644386	-0.420991	0.0792521
III	B	5	2	Bs	0.3	0.8	0.14	0.3	0.316858	0.0102205	40.5061	0.0287309	0.436905	-0.265961	0.0287309	0.118043	-0.0932556	0.606215	-0.37094	0.0790385
III	B	5	2	Bs	0.3	0.8	0.14	0.3	0.316858	0.0102186	39.3641	0.0257702	0.432233	-0.232548	0.0257702	0.161587	-0.0713728	0.67187	-0.378489	0.085399
III	B	5	2	K	0.3	0.8	0.14	0.3	0.316858	0.0070225	38.8235	0.0175816	0.52107	-0.234292	0.0175816	0.23106	-0.0181837	0.65631	-0.440408	0.0863157
III	B	5	2	K	0.3	0.8	0.14	0.3	0.316858	0.0116104	42.721	0.0322894	0.277927	-0.17572	0.0322894	0.0732205	-0.0460932	0.675804	-0.245262	0.0782795
III	B	6	2	Bs	0.3	0.8	0.21	0.3	0.350661	0.0121585	42.2956	0.0424862	0.390129	-0.23326	0.0424862	0.0600376	-0.0808913	0.654529	-0.289054	0.0627618
III	B	6	2	Bs	0.3	0.8	0.21	0.3	0.350661	0.0135332	39.3392	0.0368456	0.457197	-0.231976	0.0368456	0.137742	-0.0678993	0.681176	-0.355307	0.0738449
III	B	6	2	K	0.3	0.8	0.21	0.3	0.350661	0.0303333	34.4004	0.119873	0.536359	-0.194997	0.119873	0.236408	0.0184518	0.647096	-0.411945	0.0423414
III	B	6	2	K	0.3	0.8	0.21	0.3	0.350661	0.0317321	33.9255	0.116155	0.550428	-0.215726	0.116155	0.238757	-0.00632732	0.647459	-0.432286	0.0446055
III	B	6	2	K	0.3	0.8	0.21	0.3	0.350661	0.0348961	45.2884	0.136942	0.509736	-0.239923	0.136942	0.120689	-0.0734038	0.648768	-0.350426	0.0398249
III	B	6	2	K	0.3	0.8	0.21	0.3	0.350661	0.033579	39.1065	0.118786	0.538618	-0.216852	0.118786	0.188453	-0.0268873	0.63105	-0.387914	0.0445422
III	B	6	2	K	0.3	0.8	0.21	0.3	0.350661	0.0310873	41.4008	0.0839288	0.430128	-0.229416	0.0839288	0.126306	-0.0947788	0.661633	-0.345208	0.0573257
III	B	6	2	K	0.3	0.8	0.21	0.3	0.350661	0.0389632	45.6129	0.144358	0.461671	-0.246007	0.144358	0.120081	-0.0636282	0.622638	-0.353959	0.0422383
III	B	6	2	K	0.3	0.8	0.21	0.3	0.350661	0.0154261	39.6761	0.0410829	0.41996	-0.218833	0.0410829	0.140158	-0.0785408	0.668546	-0.347409	0.0733702
III	B	6	2	K	0.3	0.8	0.21	0.3	0.350661	0.0202972	44.3295	0.0715974	0.471531	-0.294344	0.0715974	0.0803542	-0.124996	0.629816	-0.365722	0.054193
III	B	6	2	K	0.3	0.8	0.21	0.3	0.350661	0.0334312	39.1023	0.127188	0.533432	-0.276642	0.127188	0.121612	-0.0696145	0.625644	-0.384076	0.0432383
III	B	6	2	K	0.3	0.8	0.21	0.3	0.350661	0.0100158	42.2832	0.0230974	0.394198	-0.197905	0.0230974	0.139772	-0.0510353	0.682137	-0.328048	0.0844255
III	B	6	2	K	0.3	0.8	0.21	0.3	0.350661	0.00776771	38.9397	0.0198164	0.509882	-0.247067	0.0198164	0.205972	-0.0395803	0.653787	-0.429792	0.0859906
III	B	6	2	K	0.3	0.8	0.21	0.3	0.350661	0.0294195	39.4945	0.0989533	0.446052	-0.244328	0.0989533	0.122744	-0.074933	0.645947	-0.356063	0.0505589
III	B	6	2	K	0.3	0.8	0.21	0.3	0.350661	0.0195712	44.5265	0.0425864	0.373924	-0.260806	0.0425864	0.00539296	-0.148029	0.680446	-0.265933	0.0767269
III	B	6	2	K	0.3	0.8	0.21	0.3	0.350661	0.0187809	43.3533	0.0579049	0.440251	-0.273427	0.0579049	0.0866589	-0.0730194	0.589213	-0.351695	0.0636654
III	B	6	2	K	0.3	0.8	0.21	0.3	0.350661	0.0224077	43.0341	0.0624389	0.445783	-0.252524	0.0624389	0.0979947	-0.0561035	0.602748	-0.341374	0.0661322
III	K	13	2	Bs	0.3	0.6	0.42	0.3	0.388071	0.0498845	32.6688	0.171786	0.66254	-0.223792	0.171786	0.221993	-0.0118948	0.648406	-0.42535	0.0398058
III	K	13	2	Bs	0.3	0.6	0.42	0.3	0.388071	0.0476669	37.56	0.174097	0.566079	-0.286879	0.174097	0.129061	-0.0767958	0.599548	-0.399001	0.0394103
III	K	23	2	Bs	0.3	0.6	0.85	0.3	0.462864	0.0155096	37.6566	0.0471135	0.555623	-0.265631	0.0471135	0.185967	-0.0539123	0.645176	-0.428513	0.0702914
III	K	23	2	Bs	0.3	0.6	0.85	0.3	0.462864	0.0103722	42.2733	0.0276301	0.361615	-0.238035	0.0276301	0.0669505	-0.106499	0.655031	-0.300276	0.0813432
III	U	10	2	S	0.3	0.6	0.36	0.3	0.3734	0.0215208	41.6222	0.0701384	0.484492	-0.250311	0.0701384	0.0915426	-0.0924326	0.635507	-0.333507	0.0655795
IV	B	11	2	K	0.5	0.8	0.43	0.3	0.476609	0.0144416	44.0612	0.0448289	0.248229	-0.170667	0.0448289	0.0465335	-0.0432185	0.689127	-0.215958	0.071257
IV	B	11	2	K	0.5	0.8	0.43	0.3	0.476609	0.0134282	44.3635	0.0356139	0.399319	-0.259672	0.0356139	0.0405586	-0.0808424	0.61213	-0.297066	0.075956
IV	B	11	2	K	0.5	0.8	0.43	0.3	0.476609	0.011982	39.5894	0.0306247	0.482112	-0.252987	0.0306247	0.190841	-0.0637707	0.617806	-0.4225	0.0812168
IV	B	11	2	K	0.5	0.8	0.43	0.3	0.476609	0.00800253	39.0405	0.0173328	0.464467	-0.247603	0.0173328	0.186107	-0.0697306	0.641314	-0.413042	0.0960265
IV	B	11	2	K	0.5	0.8	0.43	0.3	0.476609	0.00769791	37.6366	0.0171093	0.442961	-0.281248	0.0171093	0.186949	-0.0851717	0.653295	-0.444136	0.0947291
IV	B	11	2	K	0.5	0.8	0.43	0.3	0.476609	0.00584599	39.736	0.0129642	0.45243	-0.249204	0.0129642	0.163004	-0.0732918	0.633515	-0.395064	0.0987753
IV	B	11	3	K	0.5	0.8	0.43	0.7	0.589056	0.0120649	43.4973	0.0307618	0.381716	-0.268254	0.0307618	0.0856725	-0.0936217	0.625533	-0.34551	0.0775183
IV	B	11	2	K	0.5	0.8	0.43	0.3	0.476609	0.0248861	43.4953	0.0773294	0.402888	-0.249226	0.0773294	0.0731383	-0.0838095	0.583242	-0.316453	0.0607275
IV	B	11	2	K	0.5	0.8	0.43	0.3	0.476609	0.0121104	39.4483	0.0301119	0.445378	-0.230403	0.0301119	0.157947	-0.0776225	0.661723	-0.373798	0.0778537
IV	B	11	2	K	0.5	0.8	0.43	0.3	0.476609	0.00908692	38.138	0.0237796	0.457282	-0.216897	0.0237796	0.162646	-0.0599671	0.676669	-0.365133	0.079322
IV	B	15	2	M	0.5	0.8	0.57	0.3	0.511404	0.0202218	37.8217	0.0547082	0.459601	-0.155796	0.0547082	0.193443	0.0305045	0.669963	-0.338831	0.068447
IV	B	15	2	M	0.5	0.8	0.57	0.3	0.511404	0.0169543	43.1226	0.0462328	0.333177	-0.260224	0.0462328	0.0535985	-0.116286	0.653992	-0.309233	0.0711283
IV	B	15	2	M	0.5	0.8	0.57	0.3	0.511404	0.018352	37.0418	0.0449836	0.456133	-0.204632	0.0449836	0.167708	-0.00929858	0.637488	-0.359808	0.0843037
IV	B	15	3	V	0.5	0.8	0.57	0.7	0.63206	0.0260952	40.8214	0.0767837	0.360137	-0.297404	0.0767837	0.00675966	-0.156767	0.634669	-0.304242	0.0600905
IV	B	15	3	V	0.5	0.8	0.57	0.7	0.63206	0.0521447	39.5129	0.178185	0.378554	-0.30778	0.178185	0.0100763	-0.156704	0.643276	-0.316668	0.0383258
IV	U	10	2	K	0.5	0.6	0.36	0.3	0.424264	0.0276645	41.3575	0.0935897	0.450341	-0.266676	0.0935897	0.0938721	-0.0700141	0.58651	-0.350923	0.0530622
IV	U	10	2	K	0.5	0.6	0.36	0.3	0.424264	0.0311139	43.6593	0.0984037	0.364303	-0.279819	0.0984037	0.0316884	-0.0686336	0.506864	-0.308021	0.056479
IV	U	14	2		0.5	0.6	0.5	0.3	0.460578	0.0121315	44.7701	0.029446	0.311105	-0.197237	0.029446	0.0632948	-0.0807956	0.676788	-0.257159	0.0829284
IV	U	14	2	Bs	0.5	0.6	0.5	0.3	0.460578	0.0299123	36.6951	0.108648	0.506437	-0.200685	0.108648	0.165112	-0.0121032	0.627857	-0.353181	0.0458577
IV	U	14	2	Bs	0.5	0.6	0.5	0.3	0.460578	0.0276011	42.7925	0.0914481	0.478541	-0.262735	0.0914481	0.0752644	-0.0858291	0.611246	-0.331147	0.0542178
IV	U	14	2	Bs	0.5	0.6	0.5	0.3	0.460578	0.0338889	37.1108	0.122042	0.627422	-0.279563	0.122042	0.215392	-0.0274741	0.626248	-0.466734	0.0441245
IV	U	14	2	Bs	0.5	0.6	0.5	0.3	0.460578	0.0350186	38.7144	0.111169	0.516599	-0.208287	0.111169	0.161684	-0.0203093	0.661724	-0.358199	0.0513576
IV	U	14	2	S	0.5	0.6	0.5	0.3	0.460578	0.017936	42.6624	0.0507265	0.474368	-0.258362	0.0507265	0.109601	-0.0626078	0.588575	-0.355597	0.066867
IV	U	14	2	S	0.5	0.6	0.5	0.3	0.460578	0.0165882	46.4473	0.0515364	0.363786	-0.271991	0.0515364	0.0399446	-0.0740604	0.545845	-0.30761	0.0665633
IV	U	14	2	S	0.5	0.6	0.5	0.3	0.460578	0.0229208	41.9179	0.075865	0.339333	-0.236871	0.075865	0.0843148	-0.0535699	0.623258	-0.315068	0.0571277
IV	U	14	2	Bs	0.5	0.6	0.5	0.3	0.460578	0.0283364	36.0174	0.101095	0.536791	-0.217705	0.101095	0.20364	-0.0267239	0.66292	-0.402299	0.0466824
IV	U	14	2	Bs	0.5	0.6	0.5	0.3	0.460578	0.032501	34.0763	0.117417	0.560589	-0.217865	0.117417	0.2324	-0.00648973	0.653246	-0.427849	0.0444775
VI	B	15	3	M	0.7	0.8	0.57	0.7	0.687528	0.012665	40.8606	0.0335821	0.488412	-0.258262	0.0335821	0.19004	-0.0510593	0.639639	-0.426012	0.0764081
VI	B	15	3	M	0.7	0.8	0.57	0.7	0.687528	0.022894	43.3934	0.0837996	0.444307	-0.287533	0.0837996	0.13008	-0.119579	0.667017	-0.401067	0.0516239
VI	B	15	3	M	0.7	0.8	0.57	0.7	0.687528	0.0133401	37.6294	0.0309953	0.403126	-0.242981	0.0309953	0.152108	-0.0736493	0.693077	-0.378978	0.0849785
VI	B	15	3	M	0.7	0.8	0.57	0.7	0.687528	0.0205217	37.664	0.0601018	0.384215	-0.215369	0.0601018	0.128449	-0.0612233	0.671091	-0.333277	0.0683317
VI	B	15	3	M	0.7	0.8	0.57	0.7	0.687528	0.0248793	38.2516	0.0953331	0.358337	-0.266504	0.0953331	0.0740361	-0.135913	0.689178	-0.333486	0.0474019
VI	B	16	3	M	0.7	0.8	0.65	0.7	0.710477	0.0299676	44.1537	0.100192	0.429435	-0.300294	0.100192	0.0781355	-0.109011	0.605481	-0.368695	0.0492856
VI	B	16	3	M	0.7	0.8	0.65	0.7	0.710477	0.0190242	43.1341	0.0609188	0.436071	-0.296514	0.0609188	0.0799739	-0.0958899	0.566847	-0.367159	0.0611601
VI	N	15	3	K	0.7	0.6	0.57	0.7	0.639817	0.0378604	44.2993	0.123435	0.460468	-0.270621	0.123435	0.0797093	-0.0997226	0.624338	-0.342186	0.0467813
VI	N	15	3	K	0.7	0.6	0.57	0.7	0.639817	0.0271491	42.7029	0.095463	0.377835	-0.345876	0.095463	0.0143167	-0.183741	0.575799	-0.357924	0.0529313
VI	N	18	2	S	0.7	0.6	0.64	0.3	0.53289	0.049256	42.1559	0.239168	0.719431	-0.32951	0.239168	0.230887	-0.0590003	0.608522	-0.5192	0.0190352
VI	N	18	2	S	0.7	0.6	0.64	0.3	0.53289	0.050892	41.5689	0.18661	0.569693	-0.333247	0.18661	0.123806	-0.128281	0.60189	-0.437719	0.0388219
VI	N	18	2	S	0.7	0.6	0.64	0.3	0.53289	0.0510728	41.9368	0.217679	0.644298	-0.346086	0.217679	0.155231	-0.098989	0.585543	-0.474911	0.026312
II	B	5	1	Bs	0.2	0.8	0.14	0.1	0.217551	0.00659019	43.854	0.0137355	0.319946	-0.245149	0.0137355	0.0990891	-0.0813073	0.64732	-0.335914	0.099327
II	B	5	1	Bs	0.2	0.8	0.14	0.1	0.217551	0.00752553	44.4505	0.0166041	0.331542	-0.248105	0.0166041	0.0947793	-0.092634	0.641178	-0.333974	0.0946314
II	B	5	1	Bs	0.2	0.8	0.14	0.1	0.217551	0.00549617	39.1796	0.0113435	0.48659	-0.230705	0.0113435	0.213627	-0.0304141	0.655051	-0.422549	0.109435
II	B	5	1	Bs	0.2	0.8	0.14	0.1	0.217551	0.0065725	43.9359	0.0135747	0.347279	-0.269203	0.0135747	0.0718654	-0.103704	0.63467	-0.333246	0.0994842
III	B	10	2	Bs	0.3	0.8	0.36	0.3	0.401244	0.00581412	45.0411	0.0121377	0.227602	-0.245037	0.0121377	0.0361591	-0.118071	0.67289	-0.278478	0.104313
III	B	10	2	Bs	0.3	0.8	0.36	0.3	0.401244	0.00629079	41.164	0.0132236	0.425171	-0.23718	0.0132236	0.150826	-0.0572194	0.642297	-0.37367	0.10044
III	B	6	2	Bs	0.3	0.8	0.21	0.3	0.350661	0.00861666	43.5248	0.0215393	0.400362	-0.247578	0.0215393	0.11862	-0.0830639	0.625943	-0.354851	0.0879098
IV	B	11	2	Bs	0.5	0.8	0.43	0.3	0.476609	0.0301828	38.9261	0.0981096	0.351544	-0.225281	0.0981096	0.0789201	-0.0731928	0.646945	-0.299066	0.0541943
IV	B	11	2	Bs	0.5	0.8	0.43	0.3	0.476609	0.039898	40.4593	0.154368	0.354631	-0.290348	0.154368	0.0118053	-0.132275	0.623705	-0.301099	0.0371062
IV	B	11	2	Bs	0.5	0.8	0.43	0.3	0.476609	0.0366761	42.6098	0.112462	0.359422	-0.287651	0.112462	-0.00843069	-0.127704	0.621535	-0.280139	0.0514055
IV	B	11	2	Bs	0.5	0.8	0.43	0.3	0.476609	0.0101825	45.6115	0.0267814	0.27901	-0.222232	0.0267814	0.0158239	-0.0910693	0.642649	-0.237403	0.083176
IV	B	11	2	Bs	0.5	0.8	0.43	0.3	0.476609	0.0114253	42.478	0.03051	0.20319	-0.182424	0.03051	0.0390049	-0.0732775	0.863605	-0.219789	0.082908
VI	B	15	2	Bs	0.7	0.8	0.57	0.3	0.556283	0.0269515	42.1131	0.0913072	0.442228	-0.24016	0.0913072	0.0912404	-0.0744362	0.62174	-0.324093	0.053121
VI	B	15	2	Bs	0.7	0.8	0.57	0.3	0.556283	0.033256	44.9721	0.102512	0.617018	-0.252139	0.102512	0.107168	-0.0627322	0.621614	-0.349589	0.0527274
I	A	1	1	V	0.1	0.5	0.01	0.1	0.0840896	0.0070674	38.8729	0.015222	0.530941	-0.263315	0.015222	0.204416	-0.0591997	0.617951	-0.44247	0.0991761
I	A	1	1	V	0.1	0.5	0.01	0.1	0.0840896	0.00500173	38.097	0.00866602	0.44587	-0.261795	0.00866602	0.201108	-0.0559181	0.666039	-0.438741	0.114035
I	A	2	1	V	0.1	0.5	0.08	0.1	0.141421	0.00782515	36.1777	0.0183159	0.592438	-0.265083	0.0183159	0.241457	-0.0282483	0.637171	-0.474285	0.0922938
I	A	2	1	V	0.1	0.5	0.08	0.1	0.141421	0.00676091	36.7024	0.0163843	0.564012	-0.27662	0.0163843	0.215361	-0.0318071	0.60779	-0.463247	0.0943888
I	A	2	1	V	0.1	0.5	0.08	0.1	0.141421	0.0082223	37.2703	0.0175671	0.683114	-0.285831	0.0175671	0.240508	-0.0120371	0.629946	-0.491313	0.0975761
I	A	2	1	V	0.1	0.5	0.08	0.1	0.141421	0.00931305	37.4774	0.0222164	0.538486	-0.258354	0.0222164	0.214844	-0.0368014	0.629808	-0.447687	0.0889227
I	A	2	1	V	0.1	0.5	0.08	0.1	0.141421	0.00885464	37.9537	0.0207031	0.541984	-0.269133	0.0207031	0.219078	-0.0336352	0.614999	-0.45888	0.092889
I	A	2	1	V	0.1	0.5	0.08	0.1	0.141421	0.0106106	37.7311	0.0268729	0.56025	-0.26429	0.0268729	0.171612	-0.0488982	0.628601	-0.414689	0.0875088
I	A	2	1	V	0.1	0.5	0.08	0.1	0.141421	0.00535362	39.2849	0.00996406	0.532933	-0.248092	0.00996406	0.174118	-0.049926	0.633645	-0.403614	0.105644
I	A	2	1	V	0.1	0.5	0.08	0.1	0.141421	0.0110748	40.7374	0.0281376	0.511774	-0.278892	0.0281376	0.128729	-0.0739032	0.616781	-0.391753	0.0862951
I	A	2	1	V	0.1	0.5	0.08	0.1	0.141421	0.0064576	38.3617	0.0129782	0.553794	-0.281544	0.0129782	0.177115	-0.0744832	0.641999	-0.435064	0.101729
I	A	2	1	V	0.1	0.5	0.08	0.1	0.141421	0.00550295	40.8921	0.0098794	0.494254	-0.252033	0.0098794	0.185385	-0.0892983	0.607187	-0.416753	0.111081
I	A	2	1	V	0.1	0.5	0.08	0.1	0.141421	0.00532947	39.5025	0.0103641	0.493914	-0.264555	0.0103641	0.190982	-0.0603099	0.632777	-0.432866	0.106549
I	A	2	1	V	0.1	0.5	0.08	0.1	0.141421	0.00625945	40.6761	0.0123306	0.440234	-0.260607	0.0123306	0.136447	-0.0839608	0.649103	-0.38196	0.103599
I	A	2	1	V	0.1	0.5	0.08	0.1	0.141421	0.00525021	39.8337	0.00928413	0.464257	-0.260212	0.00928413	0.184739	-0.0603215	0.61841	-0.423967	0.110838
I	A	2	1	V	0.1	0.5	0.08	0.1	0.141421	0.00470632	39.5177	0.00844582	0.633124	-0.257115	0.00844582	0.213055	-0.0444593	0.630698	-0.445412	0.111164
I	A	2	1	V	0.1	0.5	0.08	0.1	0.141421	0.00561476	35.7579	0.00879623	0.548932	-0.233175	0.00879623	0.217554	-0.0258591	0.635329	-0.428492	0.113733
I	A	2	1	V	0.1	0.5	0.08	0.1	0.141421	0.00589311	36.1883	0.011863	0.614817	-0.25244	0.011863	0.232955	-0.04008	0.639048	-0.45804	0.105228
I	A	2	1	V	0.1	0.5	0.08	0.1	0.141421	0.00514676	39.2599	0.00961469	0.505185	-0.258582	0.00961469	0.18423	-0.0609417	0.620883	-0.421911	0.11141
I	A	2	1	V	0.1	0.5	0.08	0.1	0.141421	0.00510569	35.3013	0.0105353	0.617405	-0.237425	0.0105353	0.265941	-0.0246521	0.631908	-0.472753	0.107103
I	A	2	1	V	0.1	0.5	0.08	0.1	0.141421	0.00496891	40.6812	0.00889764	0.412984	-0.238369	0.00889764	0.166392	-0.0755065	0.633401	-0.389028	0.117793
I	A	2	1	V	0.1	0.5	0.08	0.1	0.141421	0.00471851	40.9152	0.00773458	0.538597	-0.244859	0.00773458	0.156237	-0.0631419	0.614968	-0.386041	0.115926
I	A	2	1	V	0.1	0.5	0.08	0.1	0.141421	0.00906977	37.8397	0.0218989	0.57595	-0.256773	0.0218989	0.199699	-0.0394656	0.618753	-0.433399	0.0903346
I	A	2	1	V	0.1	0.5	0.08	0.1	0.141421	0.0059765	38.7935	0.0112272	0.544228	-0.265547	0.0112272	0.182319	-0.0602853	0.626667	-0.426164	0.10766
I	B	1	1	V	0.1	0.8	0.01	0.1	0.0945742	0.00479581	37.269	0.00836156	0.573765	-0.24982	0.00836156	0.225491	-0.0462045	0.609797	-0.449368	0.114598
I	B	1	1	V	0.1	0.8	0.01	0.1	0.0945742	0.00564257	38.2088	0.0105362	0.552498	-0.241915	0.0105362	0.214125	-0.0520401	0.614431	-0.432902	0.107505
I	B	1	1	V	0.1	0.8	0.01	0.1	0.0945742	0.00664324	37.3754	0.0118106	0.594934	-0.25022	0.0118106	0.240171	-0.0353955	0.643853	-0.46198	0.102604
I	B	1	1	V	0.1	0.8	0.01	0.1	0.0945742	0.00739259	38.6919	0.0160657	0.533156	-0.245798	0.0160657	0.189445	-0.051343	0.623856	-0.415134	0.0989806
I	B	1	1	V	0.1	0.8	0.01	0.1	0.0945742	0.00748414	38.8987	0.0164368	0.554618	-0.232261	0.0164368	0.199335	-0.0428556	0.614047	-0.412485	0.09889
II	B	10	2	V	0.2	0.8	0.36	0.3	0.362565	0.0200033	36.9224	0.061119	0.58765	-0.260593	0.061119	0.219602	-0.0463355	0.575734	-0.453075	0.0716862
II	B	5	1	V	0.2	0.8	0.14	0.1	0.217551	0.00797904	44.5744	0.0171633	0.401036	-0.23664	0.0171633	0.0929407	-0.0889955	0.629151	-0.321623	0.0924359
II	B	5	1	V	0.2	0.8	0.14	0.1	0.217551	0.0117034	41.4813	0.0279172	0.485324	-0.272494	0.0279172	0.153184	-0.0633507	0.61551	-0.407372	0.0851945
II	B	5	1	V	0.2	0.8	0.14	0.1	0.217551	0.00644247	43.1004	0.0125582	0.412093	-0.288774	0.0125582	0.106367	-0.100344	0.623191	-0.382127	0.102109
II	B	5	1	V	0.2	0.8	0.14	0.1	0.217551	0.0132945	38.9742	0.0373737	0.551159	-0.251664	0.0373737	0.221723	-0.0497931	0.626508	-0.446282	0.0765945
II	B	5	1	V	0.2	0.8	0.14	0.1	0.217551	0.0196371	40.2107	0.055692	0.585439	-0.294603	0.055692	0.218098	-0.0632174	0.606334	-0.481267	0.0815335
II	B	5	1	V	0.2	0.8	0.14	0.1	0.217551	0.00657156	37.3218	0.0132737	0.517544	-0.240836	0.0132737	0.210588	-0.0469885	0.638365	-0.428023	0.104903
II	B	5	1	V	0.2	0.8	0.14	0.1	0.217551	0.0122279	41.3388	0.0309782	0.449014	-0.244521	0.0309782	0.158454	-0.0477881	0.644611	-0.387246	0.0834191
II	B	5	1	V	0.2	0.8	0.14	0.1	0.217551	0.00708379	39.4132	0.0149927	0.556047	-0.249957	0.0149927	0.192258	-0.0620136	0.608258	-0.421238	0.100016
II	B	5	1	V	0.2	0.8	0.14	0.1	0.217551	0.0100115	43.229	0.0247461	0.41199	-0.25174	0.0247461	0.13491	-0.0568398	0.637474	-0.373215	0.0875811
II	B	5	1	V	0.2	0.8	0.14	0.1	0.217551	0.0083856	43.3153	0.0225382	0.447055	-0.2779	0.0225382	0.124628	-0.0876269	0.627237	-0.38889	0.086903
II	B	5	1	V	0.2	0.8	0.14	0.1	0.217551	0.0121336	43.3978	0.0214623	0.4885	-0.272436	0.0214623	0.166281	-0.0945797	0.624366	-0.418222	0.0978907
II	B	5	1	V	0.2	0.8	0.14	0.1	0.217551	0.00417556	41.8206	0.00691024	0.281352	-0.250427	0.00691024	0.144267	-0.092662	0.678878	-0.380444	0.116766
II	B	6	2	V	0.2	0.8	0.21	0.3	0.316858	0.0196978	41.047	0.0521336	0.269507	-0.156261	0.0521336	0.0862794	-0.0252813	0.691574	-0.239172	0.0754846
II	B	6	2	V	0.2	0.8	0.21	0.3	0.316858	0.00986029	41.6192	0.0232389	0.182535	-0.217163	0.0232389	0.011747	-0.131077	0.776158	-0.228599	0.0896791
II	K	13	2	V	0.2	0.6	0.42	0.3	0.350661	0.0159239	42.237	0.0435037	0.545468	-0.262285	0.0435037	0.155212	-0.0483331	0.591691	-0.398818	0.0815405
II	U	5	1	V	0.2	0.6	0.14	0.1	0.202454	0.02257	36.9957	0.0749541	0.548608	-0.241919	0.0749541	0.163686	-0.0721788	0.644489	-0.390443	0.058632
II	U	5	1	V	0.2	0.6	0.14	0.1	0.202454	0.0143634	39.1028	0.0372715	0.559839	-0.278859	0.0372715	0.135547	-0.109364	0.637883	-0.398271	0.0877059
II	U	5	1	V	0.2	0.6	0.14	0.1	0.202454	0.0224782	39.4267	0.0747299	0.536177	-0.274816	0.0747299	0.119752	-0.0913708	0.649672	-0.381596	0.0592131
II	U	5	1	V	0.2	0.6	0.14	0.1	0.202454	0.0125816	44.1956	0.0337223	0.434237	-0.236327	0.0337223	0.0627225	-0.0535405	0.586979	-0.294657	0.0759637
III	B	10	2	V	0.3	0.8	0.36	0.3	0.401244	0.0164274	43.4898	0.0505359	0.424359	-0.24822	0.0505359	0.11185	-0.0782406	0.645123	-0.348922	0.0673281
III	B	10	2	V	0.3	0.8	0.36	0.3	0.401244	0.00945938	44.3125	0.0225269	0.464104	-0.239502	0.0225269	0.140908	-0.0659371	0.637058	-0.367164	0.0841529
III	B	10	2	V	0.3	0.8	0.36	0.3	0.401244	0.0150479	42.6577	0.0419794	0.41971	-0.246396	0.0419794	0.105833	-0.0702936	0.634003	-0.342151	0.0716091
III	B	10	2	V	0.3	0.8	0.36	0.3	0.401244	0.0120976	40.4306	0.032701	0.508706	-0.265217	0.032701	0.171425	-0.0482167	0.616076	-0.416797	0.0798494
III	B	10	2	V	0.3	0.8	0.36	0.3	0.401244	0.0187095	39.3027	0.0600275	0.53154	-0.257905	0.0600275	0.172711	-0.0690126	0.565508	-0.410602	0.0691829
III	U	10	2	V	0.3	0.6	0.36	0.3	0.3734	0.0223471	40.8597	0.0636539	0.464309	-0.301415	0.0636539	0.0330923	-0.139732	0.628976	-0.33173	0.0682251
III	U	10	2	V	0.3	0.6	0.36	0.3	0.3734	0.0284918	36.7015	0.0950181	0.620286	-0.283371	0.0950181	0.166311	-0.0668234	0.646528	-0.428574	0.0569548
III	U	10	2	V	0.3	0.6	0.36	0.3	0.3734	0.0200538	39.6059	0.0682619	0.495073	-0.290779	0.0682619	0.111755	-0.134542	0.652842	-0.388971	0.0669732
IV	B	11	2	V	0.5	0.8	0.43	0.3	0.476609	0.0111286	39.0723	0.0280414	0.533678	-0.26096	0.0280414	0.202353	-0.0571683	0.613216	-0.439011	0.0847973
IV	B	11	2	V	0.5	0.8	0.43	0.3	0.476609	0.0136269	40.232	0.034309	0.401594	-0.272046	0.034309	0.111664	-0.104709	0.620204	-0.372009	0.0812666
IV	B	11	2	V	0.5	0.8	0.43	0.3	0.476609	0.0104943	36.7207	0.0261278	0.51867	-0.271327	0.0261278	0.219802	-0.0492608	0.603482	-0.462877	0.0918034
IV	B	11	2	V	0.5	0.8	0.43	0.3	0.476609	0.00824994	39.6581	0.0154613	0.527797	-0.278218	0.0154613	0.21093	-0.0574488	0.614985	-0.46166	0.101974
IV	B	11	2	V	0.5	0.8	0.43	0.3	0.476609	0.0240951	43.133	0.0819955	0.485687	-0.239689	0.0819955	0.131433	-0.062329	0.621267	-0.359671	0.0570697
IV	B	14	2	V	0.5	0.8	0.5	0.3	0.494923	0.0144735	38.283	0.0425	0.465302	-0.225577	0.0425	0.206027	-0.0451606	0.634151	-0.412197	0.076515
IV	B	14	2	V	0.5	0.8	0.5	0.3	0.494923	0.0112036	38.5274	0.030221	0.538257	-0.256112	0.030221	0.170555	-0.044342	0.613136	-0.407445	0.0883619
IV	B	14	2	V	0.5	0.8	0.5	0.3	0.494923	0.0177293	36.6892	0.0553099	0.556506	-0.227789	0.0553099	0.191138	-0.0331722	0.621613	-0.400058	0.0715766
IV	B	15	2	V	0.5	0.8	0.57	0.3	0.511404	0.0189668	42.7903	0.0584396	0.288639	-0.219614	0.0584396	0.0597921	-0.0848825	0.675665	-0.274829	0.0655057
IV	B	15	2	V	0.5	0.8	0.57	0.3	0.511404	0.0259806	40.5855	0.0922228	0.386691	-0.2287	0.0922228	0.0891254	-0.0712764	0.65402	-0.311798	0.0569948
IV	B	15	3	V	0.5	0.8	0.57	0.7	0.63206	0.0266938	38.4389	0.0801726	0.506981	-0.265978	0.0801726	0.144638	-0.081757	0.643268	-0.394691	0.0588448
IV	U	11	2	V	0.5	0.6	0.43	0.3	0.443535	0.0240459	39.7224	0.0661684	0.542906	-0.291239	0.0661684	0.110842	-0.118714	0.616526	-0.389396	0.0659868
IV	U	11	2	V	0.5	0.6	0.43	0.3	0.443535	0.0135549	43.3811	0.0356342	0.460289	-0.30233	0.0356342	0.0879112	-0.123715	0.623615	-0.379045	0.0741021
IV	U	11	2	V	0.5	0.6	0.43	0.3	0.443535	0.0118859	46.4067	0.0310758	0.390016	-0.259669	0.0310758	0.0861514	-0.0990719	0.624713	-0.338291	0.0738354
VI	B	11	3	V	0.7	0.8	0.43	0.7	0.64075	0.0256755	44.4776	0.08912	0.401593	-0.273091	0.08912	0.0494267	-0.11233	0.569658	-0.317997	0.0540632
VI	B	11	3	V	0.7	0.8	0.43	0.7	0.64075	0.0202281	44.9314	0.0765395	0.293561	-0.253993	0.0765395	0.0376778	-0.117835	0.636401	-0.289092	0.0517414
VI	B	15	3	V	0.7	0.8	0.57	0.7	0.687528	0.0117122	41.5199	0.0329208	0.532764	-0.282627	0.0329208	0.160445	-0.0664385	0.624462	-0.421487	0.0765022
VI	B	15	3	V	0.7	0.8	0.57	0.7	0.687528	0.0165186	44.1475	0.0461003	0.409182	-0.278811	0.0461003	0.0659716	-0.0914481	0.592115	-0.337956	0.068118
VI	B	16	3	V	0.7	0.8	0.65	0.7	0.710477	0.0100455	41.1126	0.0253783	0.43012	-0.277837	0.0253783	0.126662	-0.0828179	0.620912	-0.390348	0.0837318
VI	B	16	3	V	0.7	0.8	0.65	0.7	0.710477	0.0124343	42.1589	0.032295	0.390351	-0.240629	0.032295	0.138251	-0.0562379	0.644309	-0.36581	0.0799576
VI	B	16	3	V	0.7	0.8	0.65	0.7	0.710477	0.0162778	47.8689	0.0512167	0.345823	-0.290193	0.0512167	0.0738803	-0.11175	0.617668	-0.355948	0.0673823
VI	B	16	3	V	0.7	0.8	0.65	0.7	0.710477	0.00974995	44.1644	0.018766	0.434888	-0.26364	0.018766	0.103635	-0.0901921	0.641916	-0.357526	0.106016
VI	B	16	3	V	0.7	0.8	0.65	0.7	0.710477	0.00994046	41.6555	0.0242069	0.389839	-0.226578	0.0242069	0.15286	-0.044033	0.65416	-0.366321	0.0896766
VI	B	16	3	V	0.7	0.8	0.65	0.7	0.710477	0.010498	41.29	0.0230154	0.41801	-0.247784	0.0230154	0.167006	-0.0406187	0.650005	-0.396744	0.0870761
VI	B	16	3	V	0.7	0.8	0.65	0.7	0.710477	0.0139156	43.3943	0.0405376	0.430458	-0.272536	0.0405376	0.129695	-0.0733038	0.620422	-0.387648	0.0761969
VI	B	16	3	V	0.7	0.8	0.65	0.7	0.710477	0.00953786	42.009	0.0210544	0.366588	-0.261828	0.0210544	0.122085	-0.0830416	0.638703	-0.371839	0.0938743
VI	B	16	3	V	0.7	0.8	0.65	0.7	0.710477	0.00747196	44.1155	0.0170065	0.314514	-0.268783	0.0170065	0.0896111	-0.0971197	0.640538	-0.348864	0.0941277
VI	N	18	2	V	0.7	0.6	0.64	0.3	0.53289	0.0299972	37.6526	0.106977	0.592307	-0.27227	0.106977	0.202779	-0.0425626	0.625877	-0.447939	0.0522493
VI	U	16	3	V	0.7	0.6	0.65	0.7	0.661173	0.0188919	46.8695	0.0640303	0.407362	-0.239411	0.0640303	0.072864	-0.0658459	0.600247	-0.306352	0.0601087
VI	U	16	3	V	0.7	0.6	0.65	0.7	0.661173	0.0206456	43.6742	0.0703576	0.488802	-0.283437	0.0703576	0.10198	-0.0761571	0.573454	-0.373327	0.0596069
VI	U	16	3	V	0.7	0.6	0.65	0.7	0.661173	0.022138	40.5412	0.0578651	0.465568	-0.274558	0.0578651	0.0977371	-0.062958	0.561039	-0.359152	0.072271
II	U	5	2	Z	0.2	0.6	0.14	0.3	0.266445	0.02422	43.0882	0.0757924	0.346134	-0.268354	0.0757924	0.0100594	-0.0778904	0.525367	-0.277295	0.0580535
II	U	5	2	Z	0.2	0.6	0.14	0.3	0.266445	0.0160384	46.1487	0.0477047	0.353674	-0.266984	0.0477047	0.0343362	-0.0816715	0.573109	-0.296778	0.0695219
II	U	5	2	Z	0.2	0.6	0.14	0.3	0.266445	0.013182	46.7509	0.031821	0.487147	-0.285584	0.031821	0.0586819	-0.100083	0.611176	-0.338353	0.078333
III	B	10	2	Z	0.3	0.8	0.36	0.3	0.401244	0.0401799	40.6791	0.14192	0.529849	-0.22508	0.14192	0.157351	-0.0183223	0.620948	-0.368998	0.0403947
III	B	10	2	Z	0.3	0.8	0.36	0.3	0.401244	0.0324781	43.1096	0.114882	0.427822	-0.257322	0.114882	0.101969	-0.0943528	0.643589	-0.349967	0.0483861
III	B	10	2	Z	0.3	0.8	0.36	0.3	0.401244	0.0161822	46.2174	0.053843	0.309536	-0.232602	0.053843	0.0455143	-0.100182	0.627949	-0.275339	0.0656537
III	B	10	2	Z	0.3	0.8	0.36	0.3	0.401244	0.0163326	42.4204	0.0443414	0.213884	-0.217073	0.0443414	0.0419351	-0.0968209	0.657439	-0.256607	0.0690744
III	B	10	2	Z	0.3	0.8	0.36	0.3	0.401244	0.018299	42.0452	0.056421	0.436885	-0.240715	0.056421	0.154677	-0.0499844	0.631335	-0.380291	0.064944
III	B	10	2	Z	0.3	0.8	0.36	0.3	0.401244	0.0196438	44.674	0.0654902	0.334778	-0.247098	0.0654902	0.0841104	-0.0932007	0.6645	-0.324305	0.0592275
IV	B	15	3	Z	0.5	0.8	0.57	0.7	0.63206	0.0367097	41.0139	0.12829	0.35285	-0.299346	0.12829	0.0179459	-0.140636	0.622044	-0.315789	0.0453851
VI	B	11	3	Z	0.7	0.8	0.43	0.7	0.64075	0.0233548	42.9881	0.0769017	0.286686	-0.235982	0.0769017	0.0654687	-0.0915448	0.636742	-0.296623	0.0582967
VI	B	11	3	Z	0.7	0.8	0.43	0.7	0.64075	0.0224424	42.999	0.0768961	0.358022	-0.253414	0.0768961	0.064735	-0.0895666	0.623011	-0.313056	0.0551338
VI	B	15	2	Z	0.7	0.8	0.57	0.3	0.556283	0.0312446	40.9414	0.121053	0.489322	-0.245859	0.121053	0.083681	-0.079967	0.603542	-0.322855	0.0396574
VI	B	15	2	Z	0.7	0.8	0.57	0.3	0.556283	0.0311944	41.0686	0.117503	0.5426	-0.252962	0.117503	0.101237	-0.0729523	0.602945	-0.345401	0.0464428
VI	B	20	3	Z	0.7	0.8	0.79	0.7	0.745982	0.0416228	39.7029	0.152931	0.402279	-0.217947	0.152931	0.0734392	-0.0838223	0.600385	-0.286808	0.0378688
VI	B	20	3	Z	0.7	0.8	0.79	0.7	0.745982	0.0330686	44.2259	0.114516	0.510225	-0.24363	0.114516	0.129726	-0.051566	0.638092	-0.361072	0.0473748
I	A	1	1	Z	0.1	0.5	0.01	0.1	0.0840896	0.00793991	36.9776	0.0196455	0.529772	-0.289791	0.0196455	0.187467	-0.0886381	0.638371	-0.450616	0.0872396
I	A	1	1	Z	0.1	0.5	0.01	0.1	0.0840896	0.00548932	39.5935	0.0100299	0.461235	-0.260937	0.0100299	0.183729	-0.0776651	0.627266	-0.423085	0.11125
I	A	2	1	Z	0.1	0.5	0.08	0.1	0.141421	0.0051453	40.1609	0.00869305	0.587071	-0.211318	0.00869305	0.165769	-0.0564977	0.722399	-0.363131	0.122508
I	A	2	1	Z	0.1	0.5	0.08	0.1	0.141421	0.00604434	39.8255	0.0124726	0.468588	-0.264227	0.0124726	0.173977	-0.0643694	0.631279	-0.417575	0.0996322
I	A	2	1	Z	0.1	0.5	0.08	0.1	0.141421	0.0148922	41.9581	0.0429259	0.392741	-0.269435	0.0429259	0.0824544	-0.0930102	0.624596	-0.343494	0.0705159
I	A	2	1	Z	0.1	0.5	0.08	0.1	0.141421	0.00849927	38.0543	0.0198575	0.55876	-0.269662	0.0198575	0.196146	-0.0459699	0.619416	-0.44138	0.0948939
I	A	2	1	Z	0.1	0.5	0.08	0.1	0.141421	0.00868363	39.0714	0.0203767	0.432478	-0.255648	0.0203767	0.168152	-0.0626388	0.651874	-0.404421	0.0904968
I	A	2	1	Z	0.1	0.5	0.08	0.1	0.141421	0.00733001	40.8679	0.0149563	0.494896	-0.266883	0.0149563	0.159632	-0.069715	0.630673	-0.408061	0.0972872
I	A	2	1	Z	0.1	0.5	0.08	0.1	0.141421	0.006738	39.119	0.0160604	0.450834	-0.257177	0.0160604	0.184083	-0.0662368	0.637622	-0.420512	0.0940842
I	A	2	1	Z	0.1	0.5	0.08	0.1	0.141421	0.00748915	39.5756	0.0170565	0.465739	-0.266325	0.0170565	0.183442	-0.063353	0.612049	-0.428393	0.0936284
I	A	2	1	Z	0.1	0.5	0.08	0.1	0.141421	0.00596902	40.025	0.0117625	0.434094	-0.260772	0.0117625	0.166178	-0.0651451	0.6204	-0.408751	0.104494
I	A	2	1	Z	0.1	0.5	0.08	0.1	0.141421	0.00439532	39.1002	0.0087031	0.484473	-0.231931	0.0087031	0.201138	-0.0386527	0.634073	-0.413122	0.110198
I	A	2	1	Z	0.1	0.5	0.08	0.1	0.141421	0.00490897	39.5275	0.00873393	0.573496	-0.268238	0.00873393	0.208822	-0.0500258	0.619934	-0.451386	0.113538
I	A	2	1	Z	0.1	0.5	0.08	0.1	0.141421	0.00546397	39.4524	0.0105711	0.473821	-0.256563	0.0105711	0.17903	-0.0651419	0.637784	-0.415546	0.107443
I	A	2	1	Z	0.1	0.5	0.08	0.1	0.141421	0.00446658	38.707	0.00812812	0.515605	-0.262984	0.00812812	0.192378	-0.0509326	0.626869	-0.433379	0.120394
I	A	2	1	Z	0.1	0.5	0.08	0.1	0.141421	0.00403736	39.4226	0.00675004	0.358794	-0.253759	0.00675004	0.163412	-0.082002	0.63011	-0.400143	0.119278
I	A	2	1	Z	0.1	0.5	0.08	0.1	0.141421	0.0047027	37.5134	0.00802515	0.520923	-0.26515	0.00802515	0.200531	-0.0635541	0.640887	-0.4412	0.114635
I	A	2	1	Z	0.1	0.5	0.08	0.1	0.141421	0.00469614	40.032	0.00757665	0.526345	-0.281642	0.00757665	0.146105	-0.0775339	0.623037	-0.410712	0.117702
I	A	2	1	Z	0.1	0.5	0.08	0.1	0.141421	0.00393874	39.8773	0.00646323	0.335655	-0.20203	0.00646323	0.124878	-0.0474337	0.688572	-0.314445	0.121123
I	A	2	1	Z	0.1	0.5	0.08	0.1	0.141421	0.00441981	41.0012	0.00747922	0.443513	-0.257472	0.00747922	0.163765	-0.0704466	0.638936	-0.403353	0.116809
I	A	2	1	Z	0.1	0.5	0.08	0.1	0.141421	0.00324425	37.7813	0.00529666	0.573225	-0.27547	0.00529666	0.188333	-0.0750879	0.625	-0.439346	0.12781
I	A	2	1	Z	0.1	0.5	0.08	0.1	0.141421	0.00485496	39.6145	0.0105104	0.529345	-0.253116	0.0105104	0.237715	-0.0119235	0.618356	-0.462938	0.0983567
I	A	2	1	Z	0.1	0.5	0.08	0.1	0.141421	0.00682797	38.1222	0.014744	0.566149	-0.241181	0.014744	0.23307	-0.00441204	0.618887	-0.447575	0.0970176
I	A	2	1	Z	0.1	0.5	0.08	0.1	0.141421	0.00420579	38.4765	0.00727673	0.51616	-0.246636	0.00727673	0.206677	-0.0473178	0.623785	-0.430214	0.117321
I	A	2	1	Z	0.1	0.5	0.08	0.1	0.141421	0.00634801	41.0958	0.0132871	0.591524	-0.26807	0.0132871	0.10739	-0.0779439	0.652303	-0.364577	0.0974075
I	B	1	1	Z	0.1	0.8	0.01	0.1	0.0945742	0.00527242	37.2481	0.00958515	0.570164	-0.244655	0.00958515	0.205888	-0.0538973	0.629948	-0.428406	0.109827
I	B	1	1	Z	0.1	0.8	0.01	0.1	0.0945742	0.00421158	38.9198	0.00785039	0.53572	-0.233731	0.00785039	0.195231	-0.0447976	0.62809	-0.409649	0.109844
I	U	1	1	Z	0.1	0.6	0.01	0.1	0.0880112	0.00942733	39.535	0.0229155	0.528399	-0.216948	0.0229155	0.220344	-0.017175	0.651017	-0.416285	0.0929875
I	U	1	1	Z	0.1	0.6	0.01	0.1	0.0880112	0.00758592	39.2597	0.0160706	0.538555	-0.227942	0.0160706	0.181808	-0.0262825	0.62868	-0.392865	0.0972136
I	U	1	1	Z	0.1	0.6	0.01	0.1	0.0880112	0.00678435	40.7841	0.0132241	0.486511	-0.237603	0.0132241	0.207188	-0.0644351	0.78469	-0.421924	0.0999557
I	U	1	1	Z	0.1	0.6	0.01	0.1	0.0880112	0.00875614	39.1289	0.0194801	0.548975	-0.233598	0.0194801	0.2101	-0.0140971	0.624416	-0.422175	0.0921056
I	U	1	1	Z	0.1	0.6	0.01	0.1	0.0880112	0.00864687	41.4745	0.0183719	0.510558	-0.235903	0.0183719	0.184143	-0.0494536	0.622017	-0.402135	0.0931927
I	U	1	1	Z	0.1	0.6	0.01	0.1	0.0880112	0.00755542	42.5957	0.0171282	0.501997	-0.267327	0.0171282	0.129371	-0.0645532	0.609989	-0.383108	0.094498
I	U	1	1	Z	0.1	0.6	0.01	0.1	0.0880112	0.00828306	43.77	0.0173233	0.461884	-0.291372	0.0173233	0.0907107	-0.114496	0.613791	-0.37138	0.0938096
I	U	1	1	Z	0.1	0.6	0.01	0.1	0.0880112	0.00823292	43.3487	0.0182094	0.498585	-0.261786	0.0182094	0.106104	-0.0850187	0.636677	-0.357977	0.0931172
I	U	1	1	Z	0.1	0.6	0.01	0.1	0.0880112	0.0104499	40.8966	0.0264183	0.558222	-0.258992	0.0264183	0.170297	-0.038741	0.614017	-0.411904	0.0858289
I	U	1	1	Z	0.1	0.6	0.01	0.1	0.0880112	0.00875612	40.9879	0.0197446	0.568475	-0.218928	0.0197446	0.187502	-0.00637983	0.63634	-0.388952	0.0920041
II	B	10	2	Z	0.2	0.8	0.36	0.3	0.362565	0.0114482	37.8631	0.0294708	0.601818	-0.258058	0.0294708	0.225448	-0.0204454	0.604247	-0.456853	0.0801514
II	B	10	2	Z	0.2	0.8	0.36	0.3	0.362565	0.0151223	40.9986	0.0418558	0.509234	-0.294247	0.0418558	0.119737	-0.0880198	0.581937	-0.398416	0.0752023
II	B	10	2	Z	0.2	0.8	0.36	0.3	0.362565	0.0288813	39.3805	0.100959	0.409299	-0.25151	0.100959	0.0810244	-0.0494451	0.585636	-0.323388	0.0503542
II	B	5	1	Z	0.2	0.8	0.14	0.1	0.217551	0.00676027	40.9121	0.0126261	0.588994	-0.237585	0.0126261	0.221932	-0.0181837	0.643241	-0.436417	0.110073
II	B	5	1	Z	0.2	0.8	0.14	0.1	0.217551	0.00447468	40.1636	0.0096728	0.67197	-0.237075	0.0096728	0.226844	0.00878468	0.637644	-0.438809	0.109134
II	B	5	1	Z	0.2	0.8	0.14	0.1	0.217551	0.00498946	40.6243	0.00957537	0.600937	-0.258323	0.00957537	0.211686	-0.0315132	0.639853	-0.44481	0.105028
II	B	5	1	Z	0.2	0.8	0.14	0.1	0.217551	0.00490607	42.0899	0.00878916	0.535659	-0.21381	0.00878916	0.190192	-0.0484957	0.634983	-0.3875	0.11158
II	B	5	1	Z	0.2	0.8	0.14	0.1	0.217551	0.00498035	41.6415	0.010986	0.563117	-0.240131	0.010986	0.211671	-0.0232625	0.617099	-0.427909	0.102707
II	B	5	1	Z	0.2	0.8	0.14	0.1	0.217551	0.00813368	42.2779	0.0177588	0.43914	-0.248731	0.0177588	0.138371	-0.0795877	0.647946	-0.37258	0.0908775
II	B	5	1	Z	0.2	0.8	0.14	0.1	0.217551	0.00884509	42.3141	0.0195138	0.478784	-0.251243	0.0195138	0.137239	-0.068873	0.624441	-0.374363	0.0926982
II	B	5	1	Z	0.2	0.8	0.14	0.1	0.217551	0.00917421	45.4022	0.0215127	0.42126	-0.244108	0.0215127	0.111903	-0.0787142	0.622398	-0.345633	0.0896966
II	B	5	1	Z	0.2	0.8	0.14	0.1	0.217551	0.00868084	39.1798	0.0191032	0.598005	-0.197505	0.0191032	0.240903	0.00188529	0.6339	-0.417958	0.0898639
II	B	5	1	Z	0.2	0.8	0.14	0.1	0.217551	0.00752955	41.1142	0.0163016	0.536779	-0.244946	0.0163016	0.180118	-0.0461215	0.619884	-0.405767	0.094867
II	B	5	1	Z	0.2	0.8	0.14	0.1	0.217551	0.014784	44.1769	0.0312866	0.343663	-0.217093	0.0312866	0.0787411	-0.0853654	0.643004	-0.290701	0.0863172
II	B	5	1	Z	0.2	0.8	0.14	0.1	0.217551	0.0141204	42.5329	0.038107	0.445581	-0.245292	0.038107	0.105179	-0.0639047	0.604039	-0.341186	0.0745237
II	B	5	1	Z	0.2	0.8	0.14	0.1	0.217551	0.0187455	43.4467	0.0680347	0.415576	-0.244426	0.0680347	0.0971068	-0.0595452	0.612339	-0.33241	0.0552644
II	B	5	1	Z	0.2	0.8	0.14	0.1	0.217551	0.00890802	42.2394	0.0220857	0.418675	-0.267095	0.0220857	0.10415	-0.10293	0.639877	-0.359887	0.0860867
II	B	5	1	Z	0.2	0.8	0.14	0.1	0.217551	0.0132685	45.627	0.0428094	0.301814	-0.234195	0.0428094	0.0624338	-0.105032	0.640048	-0.292221	0.0690663
II	B	5	1	Z	0.2	0.8	0.14	0.1	0.217551	0.0190589	40.0481	0.0617408	0.487494	-0.270835	0.0617408	0.164704	-0.0447688	0.610395	-0.41538	0.062028
II	B	5	1	Z	0.2	0.8	0.14	0.1	0.217551	0.0140729	40.1921	0.0388928	0.473682	-0.272944	0.0388928	0.112815	-0.0645212	0.60469	-0.373246	0.072338
II	B	5	1	Z	0.2	0.8	0.14	0.1	0.217551	0.0166056	43.8401	0.0485281	0.323529	-0.262419	0.0485281	0.0921543	-0.116401	0.636534	-0.345461	0.0669811
II	B	5	1	Z	0.2	0.8	0.14	0.1	0.217551	0.00809294	43.281	0.0190913	0.394956	-0.234948	0.0190913	0.0907918	-0.0715253	0.644652	-0.318552	0.0899288
II	B	5	1	Z	0.2	0.8	0.14	0.1	0.217551	0.00986538	43.5092	0.0255476	0.188743	-0.17547	0.0255476	-0.00609749	0.00473199	0.489275	-0.169367	0.0798162
II	B	5	1	Z	0.2	0.8	0.14	0.1	0.217551	0.0145787	48.0338	0.0394334	0.344909	-0.29529	0.0394334	0.0072367	-0.161883	0.594373	-0.302146	0.0748464
II	B	5	1	Z	0.2	0.8	0.14	0.1	0.217551	0.0113728	49.6403	0.0336522	0.289565	-0.276314	0.0336522	-0.0225269	-0.125788	0.59315	-0.255588	0.0745278
II	B	5	1	Z	0.2	0.8	0.14	0.1	0.217551	0.00489198	44.6683	0.0103752	0.507499	-0.313081	0.0103752	0.0141158	-0.101323	0.575649	-0.325751	0.104588
II	B	5	1	Z	0.2	0.8	0.14	0.1	0.217551	0.0158082	43.3293	0.0434529	0.31627	-0.233536	0.0434529	0.0743235	-0.0925704	0.640097	-0.302197	0.0769809
II	B	5	1	Z	0.2	0.8	0.14	0.1	0.217551	0.00684118	45.2553	0.0152606	0.41846	-0.247928	0.0152606	0.111078	-0.0790832	0.642097	-0.348892	0.0988112
II	B	5	1	Z	0.2	0.8	0.14	0.1	0.217551	0.0141733	44.3737	0.0313587	0.364984	-0.279607	0.0313587	0.0618464	-0.125414	0.628033	-0.335044	0.081294
II	B	5	1	Z	0.2	0.8	0.14	0.1	0.217551	0.00930634	44.5116	0.0217755	0.277035	-0.239591	0.0217755	0.0194746	-0.115241	0.610716	-0.257394	0.085408
II	B	5	1	Z	0.2	0.8	0.14	0.1	0.217551	0.00760659	42.1813	0.0167647	0.354757	-0.240464	0.0167647	0.123308	-0.0731818	0.653526	-0.352782	0.0946133
II	B	5	1	Z	0.2	0.8	0.14	0.1	0.217551	0.0161529	41.6978	0.0433265	0.44783	-0.271425	0.0433265	0.122795	-0.074094	0.592918	-0.380773	0.0732387
II	B	5	1	Z	0.2	0.8	0.14	0.1	0.217551	0.00919584	43.9214	0.0214963	0.285084	-0.235183	0.0214963	0.100304	-0.0957639	0.659038	-0.327388	0.0857544
II	B	5	1	Z	0.2	0.8	0.14	0.1	0.217551	0.0314341	45.4951	0.108304	0.367253	-0.298391	0.108304	0.0389008	-0.128071	0.59182	-0.332	0.0463669
II	B	5	1	Z	0.2	0.8	0.14	0.1	0.217551	0.0118592	36.2599	0.0278391	0.626349	-0.281145	0.0278391	0.238384	-0.0309829	0.616592	-0.485705	0.0868308
II	B	5	1	Z	0.2	0.8	0.14	0.1	0.217551	0.0172568	41.1145	0.0426717	0.491187	-0.275407	0.0426717	0.179486	-0.0579707	0.617635	-0.433028	0.0751997
II	B	5	1	Z	0.2	0.8	0.14	0.1	0.217551	0.0191425	40.6491	0.0526293	0.55544	-0.263375	0.0526293	0.160464	-0.0544846	0.626692	-0.405073	0.0668894
II	B	5	1	Z	0.2	0.8	0.14	0.1	0.217551	0.00889135	39.7601	0.0210781	0.536091	-0.277782	0.0210781	0.191947	-0.0455738	0.605979	-0.445213	0.0896022
II	B	5	1	Z	0.2	0.8	0.14	0.1	0.217551	0.00734018	45.1953	0.0146223	0.290408	-0.280166	0.0146223	0.054648	-0.120459	0.628994	-0.330113	0.094727
II	B	5	1	Z	0.2	0.8	0.14	0.1	0.217551	0.00884119	44.637	0.019671	0.347955	-0.252105	0.019671	0.0999815	-0.0879008	0.6219	-0.342732	0.0915798
II	B	5	1	Z	0.2	0.8	0.14	0.1	0.217551	0.00842279	41.9928	0.0186883	0.421729	-0.268149	0.0186883	0.140816	-0.0759559	0.637076	-0.393414	0.0929513
II	B	5	1	Z	0.2	0.8	0.14	0.1	0.217551	0.0132846	41.636	0.0268082	0.427583	-0.248627	0.0268082	0.153859	-0.0541528	0.647179	-0.386735	0.0917549
II	B	5	1	Z	0.2	0.8	0.14	0.1	0.217551	0.00864988	42.8823	0.0183008	0.358524	-0.262111	0.0183008	0.113952	-0.0872706	0.6593	-0.364252	0.0935101
II	B	5	1	Z	0.2	0.8	0.14	0.1	0.217551	0.0169219	40.8312	0.0507438	0.521172	-0.282605	0.0507438	0.17694	-0.0649217	0.624013	-0.435828	0.0663511
II	B	5	1	Z	0.2	0.8	0.14	0.1	0.217551	0.00714812	43.3392	0.0168668	0.315289	-0.236775	0.0168668	0.120657	-0.0879815	0.642453	-0.347166	0.0908366
II	B	5	1	Z	0.2	0.8	0.14	0.1	0.217551	0.0118619	41.8305	0.03165	0.398919	-0.2512	0.03165	0.1467	-0.0694877	0.632158	-0.383404	0.0831282
II	B	5	1	Z	0.2	0.8	0.14	0.1	0.217551	0.00783048	42.4917	0.0156489	0.421588	-0.30144	0.0156489	0.0581691	-0.100594	0.610319	-0.35323	0.100915
II	B	5	1	Z	0.2	0.8	0.14	0.1	0.217551	0.00673518	43.8918	0.0139997	0.340461	-0.258154	0.0139997	0.0990177	-0.0917853	0.645026	-0.347515	0.0982036
II	B	5	1	Z	0.2	0.8	0.14	0.1	0.217551	0.0180904	39.7827	0.0459229	0.595889	-0.29804	0.0459229	0.204441	-0.0513528	0.589276	-0.472569	0.0748853
II	B	5	1	Z	0.2	0.8	0.14	0.1	0.217551	0.00760988	42.2503	0.0166688	0.371209	-0.254091	0.0166688	0.139849	-0.0777292	0.658112	-0.379886	0.0954876
II	B	5	1	Z	0.2	0.8	0.14	0.1	0.217551	0.0140641	44.872	0.0348022	0.34414	-0.290492	0.0348022	0.0210784	-0.126733	0.60067	-0.309367	0.0798346
II	B	5	1	Z	0.2	0.8	0.14	0.1	0.217551	0.0105432	39.6146	0.0246817	0.457161	-0.237822	0.0246817	0.177185	-0.0555406	0.610551	-0.398016	0.0880487
II	B	5	1	Z	0.2	0.8	0.14	0.1	0.217551	0.0114406	45.4038	0.0280326	0.291297	-0.28453	0.0280326	0.01249	-0.120038	0.617397	-0.29554	0.0807008
II	B	5	1	Z	0.2	0.8	0.14	0.1	0.217551	0.00617407	41.9331	0.0123751	0.435616	-0.260416	0.0123751	0.158629	-0.0624732	0.634357	-0.401803	0.104227
II	B	5	1	Z	0.2	0.8	0.14	0.1	0.217551	0.00941992	47.1791	0.0245545	0.236447	-0.253367	0.0245545	0.0363391	-0.127415	0.632907	-0.287233	0.081446
II	B	5	1	Z	0.2	0.8	0.14	0.1	0.217551	0.00708366	44.9536	0.0143303	0.303899	-0.287005	0.0143303	0.0328485	-0.112065	0.586694	-0.31634	0.0980093
II	B	5	1	Z	0.2	0.8	0.14	0.1	0.217551	0.0113675	38.3356	0.0286345	0.505085	-0.271184	0.0286345	0.180252	-0.0576665	0.610048	-0.428714	0.08296
II	B	5	1	Z	0.2	0.8	0.14	0.1	0.217551	0.0105109	38.525	0.0252408	0.541004	-0.267874	0.0252408	0.191555	-0.0635129	0.591459	-0.436881	0.0873674
II	B	5	1	Z	0.2	0.8	0.14	0.1	0.217551	0.00982709	43.4163	0.0231679	0.384308	-0.277239	0.0231679	0.0981635	-0.103934	0.627463	-0.364469	0.0857717
II	B	5	1	Z	0.2	0.8	0.14	0.1	0.217551	0.0064474	44.2608	0.0126325	0.30504	-0.267245	0.0126325	0.0770433	-0.10533	0.643718	-0.337126	0.101691
II	B	5	1	Z	0.2	0.8	0.14	0.1	0.217551	0.00698988	43.7446	0.0144893	0.345722	-0.251018	0.0144893	0.106799	-0.0837114	0.651042	-0.347718	0.097835
II	B	5	1	Z	0.2	0.8	0.14	0.1	0.217551	0.00742928	44.6269	0.0177604	0.32714	-0.259645	0.0177604	0.0901399	-0.0963208	0.643214	-0.341161	0.0902779
II	B	5	1	Z	0.2	0.8	0.14	0.1	0.217551	0.0100143	44.0539	0.0224069	0.32673	-0.261509	0.0224069	0.0677716	-0.0943248	0.643992	-0.323058	0.0876266
II	B	5	1	Z	0.2	0.8	0.14	0.1	0.217551	0.0110382	43.0311	0.0282186	0.36744	-0.273624	0.0282186	0.101341	-0.101748	0.631113	-0.36414	0.0808336
II	B	5	1	Z	0.2	0.8	0.14	0.1	0.217551	0.00994792	40.7467	0.0247029	0.441419	-0.219746	0.0247029	0.161348	-0.0296016	0.635505	-0.367593	0.0858157
II	B	5	1	Z	0.2	0.8	0.14	0.1	0.217551	0.0113702	39.0264	0.0299877	0.46649	-0.26723	0.0299877	0.169076	-0.0706932	0.618657	-0.416788	0.0800147
II	B	5	1	Z	0.2	0.8	0.14	0.1	0.217551	0.0061976	42.8908	0.012069	0.374436	-0.260468	0.012069	0.111965	-0.090037	0.653705	-0.361455	0.103367
II	B	5	1	Z	0.2	0.8	0.14	0.1	0.217551	0.00604518	44.9023	0.0102394	0.336547	-0.232375	0.0102394	0.0912906	-0.0825691	0.648237	-0.316716	0.10788
II	B	5	1	Z	0.2	0.8	0.14	0.1	0.217551	0.00953066	44.722	0.0182933	0.34359	-0.247713	0.0182933	0.0978471	-0.0792225	0.651258	-0.336369	0.09998
II	B	5	1	Z	0.2	0.8	0.14	0.1	0.217551	0.00824237	43.9883	0.0190311	0.392726	-0.244762	0.0190311	0.110679	-0.078054	0.632877	-0.345341	0.091672
II	B	5	1	Z	0.2	0.8	0.14	0.1	0.217551	0.00774709	43.7737	0.0174678	0.385849	-0.265311	0.0174678	0.106728	-0.0916186	0.643775	-0.360252	0.0939929
II	B	5	1	Z	0.2	0.8	0.14	0.1	0.217551	0.00610339	39.9013	0.0132308	0.490628	-0.241452	0.0132308	0.214535	-0.0349359	0.651985	-0.433324	0.0991568
II	B	5	1	Z	0.2	0.8	0.14	0.1	0.217551	0.00511981	42.9545	0.0082091	0.417362	-0.249488	0.0082091	0.18277	-0.047824	0.665861	-0.412722	0.11317
II	B	5	1	Z	0.2	0.8	0.14	0.1	0.217551	0.0066339	40.0511	0.014184	0.444397	-0.289581	0.014184	0.119446	-0.0803288	0.614731	-0.395188	0.096749
II	B	5	1	Z	0.2	0.8	0.14	0.1	0.217551	0.00727144	41.4836	0.0161983	0.413176	-0.259811	0.0161983	0.130194	-0.0693106	0.622913	-0.376243	0.0960905
II	B	5	1	Z	0.2	0.8	0.14	0.1	0.217551	0.00590682	41.8359	0.0115204	0.431638	-0.249433	0.0115204	0.161833	-0.0639279	0.651553	-0.394305	0.105654
II	B	5	1	Z	0.2	0.8	0.14	0.1	0.217551	0.00675277	41.3338	0.0166227	0.434566	-0.252673	0.0166227	0.176094	-0.0550361	0.64592	-0.410151	0.100481
II	B	5	1	Z	0.2	0.8	0.14	0.1	0.217551	0.00721367	43.0313	0.0150054	0.394716	-0.244453	0.0150054	0.144347	-0.0621671	0.659026	-0.375078	0.101346
II	B	5	1	Z	0.2	0.8	0.14	0.1	0.217551	0.0063459	40.7627	0.0121633	0.44697	-0.274177	0.0121633	0.155985	-0.0740974	0.613555	-0.412122	0.104746
II	B	5	1	Z	0.2	0.8	0.14	0.1	0.217551	0.00424126	40.9124	0.00812745	0.393962	-0.251451	0.00812745	0.129744	-0.0794288	0.651891	-0.367784	0.110871
II	B	5	1	Z	0.2	0.8	0.14	0.1	0.217551	0.00811637	41.8842	0.0183684	0.409886	-0.267583	0.0183684	0.121086	-0.0850878	0.637548	-0.374983	0.0938529
II	B	5	1	Z	0.2	0.8	0.14	0.1	0.217551	0.00812361	41.1166	0.018926	0.445395	-0.252176	0.018926	0.186315	-0.0467807	0.641826	-0.418137	0.0962873
II	B	5	1	Z	0.2	0.8	0.14	0.1	0.217551	0.00624981	40.9218	0.0122592	0.410845	-0.229582	0.0122592	0.158778	-0.0485484	0.650278	-0.373764	0.104483
II	B	5	1	Z	0.2	0.8	0.14	0.1	0.217551	0.00558385	40.8884	0.0106199	0.398802	-0.270432	0.0106199	0.150529	-0.0816406	0.628799	-0.404007	0.106123
II	B	5	1	Z	0.2	0.8	0.14	0.1	0.217551	0.00703107	42.9095	0.014745	0.391686	-0.262231	0.014745	0.119547	-0.0893411	0.650732	-0.369794	0.0981114
II	B	5	1	Z	0.2	0.8	0.14	0.1	0.217551	0.00634736	41.4788	0.0131464	0.410299	-0.249915	0.0131464	0.143727	-0.0659822	0.642601	-0.378906	0.101412
II	B	5	1	Z	0.2	0.8	0.14	0.1	0.217551	0.00378553	41.1181	0.00850124	0.419917	-0.234805	0.00850124	0.195532	-0.0418766	0.648714	-0.411642	0.111746
II	B	5	1	Z	0.2	0.8	0.14	0.1	0.217551	0.00553857	43.0812	0.0106198	0.342536	-0.255172	0.0106198	0.129207	-0.0918306	0.644905	-0.371867	0.106813
II	B	6	2	Z	0.2	0.8	0.21	0.3	0.316858	0.0317058	42.3245	0.0926646	0.258264	-0.257793	0.0926646	0.000689777	-0.124743	0.637229	-0.259197	0.0581927
II	B	6	2	Z	0.2	0.8	0.21	0.3	0.316858	0.0143763	41.4324	0.036223	0.287758	-0.213043	0.036223	0.0500239	-0.0743746	0.686502	-0.260321	0.0797622
II	B	6	2	Z	0.2	0.8	0.21	0.3	0.316858	0.0203237	40.4842	0.0597317	0.270071	-0.221723	0.0597317	0.0482811	-0.0910721	0.685174	-0.266823	0.0637409
II	B	6	2	Z	0.2	0.8	0.21	0.3	0.316858	0.0200302	41.81	0.0655434	0.395266	-0.254876	0.0655434	0.082283	-0.0774496	0.639742	-0.328555	0.0618018
II	B	6	2	Z	0.2	0.8	0.21	0.3	0.316858	0.0285737	39.7376	0.0946796	0.529663	-0.257166	0.0946796	0.171828	-0.0287167	0.610873	-0.410771	0.0510119
II	B	6	2	Z	0.2	0.8	0.21	0.3	0.316858	0.0235252	43.5023	0.0774408	0.367782	-0.247461	0.0774408	0.0661918	-0.0785832	0.634519	-0.307892	0.0569184
II	B	6	2	Z	0.2	0.8	0.21	0.3	0.316858	0.0135515	35.957	0.0328943	0.581647	-0.285159	0.0328943	0.231969	-0.0225187	0.609834	-0.48457	0.0775284
II	B	6	2	Z	0.2	0.8	0.21	0.3	0.316858	0.00762417	41.949	0.0150624	0.296288	-0.196224	0.0150624	0.0686914	-0.0746601	0.72991	-0.259744	0.102044
II	B	6	2	Z	0.2	0.8	0.21	0.3	0.316858	0.0198747	35.1444	0.0598349	0.591482	-0.267426	0.0598349	0.240454	2.53359e-05	0.599867	-0.476371	0.062977
II	B	6	2	Z	0.2	0.8	0.21	0.3	0.316858	0.00865535	40.2145	0.0201312	0.527428	-0.27076	0.0201312	0.13926	-0.0705972	0.618807	-0.393687	0.0969186
II	B	6	2	Z	0.2	0.8	0.21	0.3	0.316858	0.00837928	40.3864	0.0194303	0.316306	-0.201915	0.0194303	0.0756893	-0.0714142	0.723103	-0.270953	0.0979785
II	B	6	2	Z	0.2	0.8	0.21	0.3	0.316858	0.0308508	39.7346	0.102159	0.422454	-0.257966	0.102159	0.0753801	-0.0993367	0.632221	-0.326383	0.0529665
II	B	6	2	Z	0.2	0.8	0.21	0.3	0.316858	0.012382	42.7895	0.034781	0.415916	-0.299422	0.034781	0.0205365	-0.152086	0.605411	-0.31807	0.078459
II	K	13	2	Z	0.2	0.6	0.42	0.3	0.350661	0.0207599	48.1179	0.0375999	0.425637	-0.257316	0.0375999	0.0558598	-0.0702142	0.614325	-0.3077	0.0890351
II	K	13	2	Z	0.2	0.6	0.42	0.3	0.350661	0.0194987	34.5858	0.0557126	0.00470317	0.147894	0.0557126	0.163176	0.291786	0.739433	0.00577707	0.0697211
II	K	13	2	Z	0.2	0.6	0.42	0.3	0.350661	0.0152856	48.2492	0.0373358	0.384746	-0.286816	0.0373358	0.00427519	-0.132846	0.596866	-0.290214	0.0794586
II	K	13	2	Z	0.2	0.6	0.42	0.3	0.350661	0.0136627	41.7349	0.0370101	0.558698	-0.216995	0.0370101	0.162758	-0.00520046	0.616248	-0.367419	0.0789288
II	K	13	2	Z	0.2	0.6	0.42	0.3	0.350661	0.0065179	41.482	0.0127208	0.61555	-0.235118	0.0127208	0.240288	-0.034233	0.613597	-0.448502	0.0957899
II	K	13	2	Z	0.2	0.6	0.42	0.3	0.350661	0.00873538	41.7928	0.0210879	0.54792	-0.231472	0.0210879	0.180821	-0.0211257	0.60116	-0.392905	0.0888864
II	K	13	2	Z	0.2	0.6	0.42	0.3	0.350661	0.0108495	41.9479	0.0236595	0.457655	-0.254133	0.0236595	0.0902487	-0.0544316	0.59275	-0.334883	0.0967759
II	K	13	2	Z	0.2	0.6	0.42	0.3	0.350661	0.0441669	48.0539	0.119579	0.340509	-0.303145	0.119579	-0.00745916	-0.139763	0.56646	-0.2956	0.0488129
II	K	13	2	Z	0.2	0.6	0.42	0.3	0.350661	0.0149725	48.9535	0.0467274	0.356791	-0.279839	0.0467274	0.035966	-0.137561	0.553561	-0.312415	0.0675262
II	K	13	2	Z	0.2	0.6	0.42	0.3	0.350661	0.0178709	44.3089	0.0577042	0.484421	-0.270602	0.0577042	0.127203	-0.081277	0.589643	-0.383501	0.0593514
II	K	13	2	Z	0.2	0.6	0.42	0.3	0.350661	0.0221061	46.9639	0.0680116	0.386456	-0.280418	0.0680116	0.079207	-0.11623	0.59515	-0.350809	0.0624763
II	K	14	2	Z	0.2	0.6	0.5	0.3	0.366284	0.0173582	46.4262	0.0523573	0.398513	-0.306339	0.0523573	0.00865503	-0.121995	0.565224	-0.313158	0.0654524
II	K	14	2	Z	0.2	0.6	0.5	0.3	0.366284	0.00853382	38.419	0.0208556	0.606341	-0.156908	0.0208556	0.247091	0.0846621	0.630859	-0.389319	0.086633
II	K	14	2	Z	0.2	0.6	0.5	0.3	0.366284	0.00841867	41.9731	0.0193484	0.541573	-0.192626	0.0193484	0.183956	0.0154919	0.621047	-0.363182	0.0908756
II	K	14	2	Z	0.2	0.6	0.5	0.3	0.366284	0.0067037	38.52	0.013574	0.606023	-0.174833	0.013574	0.247927	0.074439	0.621978	-0.405905	0.099917
II	K	14	2	Z	0.2	0.6	0.5	0.3	0.366284	0.00725118	40.1559	0.0166909	0.554683	-0.198323	0.0166909	0.204606	0.00620172	0.620152	-0.387587	0.0936826
II	U	5	1	Z	0.2	0.6	0.14	0.1	0.202454	0.028035	37.8275	0.101376	0.522441	-0.250452	0.101376	0.117476	-0.0890352	0.632999	-0.357096	0.0574316
II	U	5	1	Z	0.2	0.6	0.14	0.1	0.202454	0.0433736	36.8192	0.168793	0.62191	-0.216049	0.168793	0.2331	-0.00595507	0.633487	-0.427199	0.036494
II	U	5	1	Z	0.2	0.6	0.14	0.1	0.202454	0.0449438	37.6348	0.161255	0.71818	-0.270088	0.161255	0.256403	-0.00973338	0.612916	-0.492275	0.0429198
II	U	5	1	Z	0.2	0.6	0.14	0.1	0.202454	0.0285501	40.4921	0.11712	0.529573	-0.237936	0.11712	0.152249	-0.0619264	0.61043	-0.375773	0.0398267
II	U	5	1	Z	0.2	0.6	0.14	0.1	0.202454	0.033839	43.5623	0.107739	0.45568	-0.20429	0.107739	0.12906	-0.0224414	0.640045	-0.323272	0.0534895
II	U	5	1	Z	0.2	0.6	0.14	0.1	0.202454	0.0303003	42.5948	0.120511	0.555997	-0.277183	0.120511	0.154029	-0.0657248	0.602287	-0.413243	0.0431689
II	U	5	1	Z	0.2	0.6	0.14	0.1	0.202454	0.0168323	40.0906	0.0547921	0.510471	-0.225512	0.0547921	0.16364	-0.0360886	0.626563	-0.373142	0.0633791
II	U	5	1	Z	0.2	0.6	0.14	0.1	0.202454	0.0344439	39.6813	0.135836	0.467225	-0.26107	0.135836	0.10716	-0.0786699	0.58974	-0.357558	0.0415466
II	U	5	1	Z	0.2	0.6	0.14	0.1	0.202454	0.0175268	43.5249	0.0667878	0.468411	-0.217723	0.0667878	0.0993656	-0.0369781	0.63197	-0.310053	0.0524927
II	U	5	1	Z	0.2	0.6	0.14	0.1	0.202454	0.0325531	39.9839	0.124613	0.515103	-0.206078	0.124613	0.112572	-0.0134864	0.578359	-0.311387	0.0423964
II	U	5	1	Z	0.2	0.6	0.14	0.1	0.202454	0.0309247	41.5642	0.11627	0.493048	-0.227678	0.11627	0.0910811	-0.0399118	0.581223	-0.31166	0.044357
II	U	5	1	Z	0.2	0.6	0.14	0.1	0.202454	0.0322351	37.7283	0.111402	0.502693	-0.192498	0.111402	0.0977111	-2.4218e-05	0.597528	-0.284879	0.0482961
II	U	5	1	Z	0.2	0.6	0.14	0.1	0.202454	0.0230282	38.3097	0.0828156	0.660376	-0.280356	0.0828156	0.153635	-0.0491699	0.626993	-0.415747	0.0540077
II	U	5	1	Z	0.2	0.6	0.14	0.1	0.202454	0.0178873	41.5826	0.055158	0.537616	-0.263687	0.055158	0.14419	-0.0587351	0.613919	-0.392317	0.0655596
II	U	5	1	Z	0.2	0.6	0.14	0.1	0.202454	0.014154	42.716	0.0354462	0.483918	-0.236415	0.0354462	0.0800869	-0.0390282	0.578015	-0.309741	0.0766635
II	U	5	1	Z	0.2	0.6	0.14	0.1	0.202454	0.0128899	45.4688	0.0303925	0.400161	-0.262593	0.0303925	-0.00292	-0.0954517	0.61064	-0.259835	0.0788024
II	U	5	1	Z	0.2	0.6	0.14	0.1	0.202454	0.0078301	41.6235	0.0175242	0.497749	-0.21969	0.0175242	0.147647	-0.0212029	0.626732	-0.35634	0.0956292
II	U	5	1	Z	0.2	0.6	0.14	0.1	0.202454	0.00915508	45.8482	0.0215173	0.368986	-0.267892	0.0215173	0.0420924	-0.0869344	0.578713	-0.306502	0.0882896
II	U	5	1	Z	0.2	0.6	0.14	0.1	0.202454	0.00949379	40.1901	0.0210187	0.601497	-0.256769	0.0210187	0.217732	-0.0216287	0.630744	-0.448065	0.0930407
II	U	5	1	Z	0.2	0.6	0.14	0.1	0.202454	0.00443915	43.9694	0.00978808	0.599121	-0.260132	0.00978808	0.178129	-0.0597871	0.630004	-0.417912	0.106445
II	U	5	1	Z	0.2	0.6	0.14	0.1	0.202454	0.015159	45.1523	0.0403137	0.346005	-0.290263	0.0403137	-0.0251751	-0.120188	0.577725	-0.26707	0.071522
II	U	5	1	Z	0.2	0.6	0.14	0.1	0.202454	0.00969927	42.7836	0.0221255	0.480048	-0.268235	0.0221255	0.123161	-0.0812676	0.623479	-0.377939	0.0874221
II	U	5	1	Z	0.2	0.6	0.14	0.1	0.202454	0.0199541	38.3302	0.053796	0.661747	-0.253415	0.053796	0.223716	0.0146304	0.609269	-0.450376	0.0733713
II	U	5	1	Z	0.2	0.6	0.14	0.1	0.202454	0.0175595	38.9928	0.0533688	0.603145	-0.238153	0.0533688	0.191811	-0.00637706	0.617189	-0.41045	0.0673826
II	U	5	1	Z	0.2	0.6	0.14	0.1	0.202454	0.0154042	40.2983	0.0402935	0.606864	-0.217615	0.0402935	0.194014	0.0088781	0.613576	-0.395039	0.0731208
II	U	5	1	Z	0.2	0.6	0.14	0.1	0.202454	0.0141781	47.8986	0.0486341	0.359899	-0.234017	0.0486341	0.00845602	-0.0660558	0.624695	-0.241353	0.0623268
II	U	5	2	Z	0.2	0.6	0.14	0.3	0.266445	0.0282522	43.7923	0.0984392	0.406172	-0.257261	0.0984392	0.0536575	-0.0559502	0.54985	-0.305804	0.0506975
II	U	5	2	Z	0.2	0.6	0.14	0.3	0.266445	0.0246238	46.5107	0.0763895	0.402071	-0.291956	0.0763895	0.0300499	-0.0982499	0.546254	-0.318854	0.0610597
II	U	5	2	Z	0.2	0.6	0.14	0.3	0.266445	0.0203158	48.916	0.0601774	0.319921	-0.286349	0.0601774	-0.00792237	-0.0901591	0.530491	-0.275894	0.0631195
II	U	5	2	Z	0.2	0.6	0.14	0.3	0.266445	0.0209099	49.0315	0.0648717	0.290172	-0.280106	0.0648717	-0.0212431	-0.0903211	0.522755	-0.259782	0.0586379
II	U	5	2	Z	0.2	0.6	0.14	0.3	0.266445	0.0207246	44.4421	0.0594508	0.532348	-0.281853	0.0594508	0.121684	-0.0391683	0.562357	-0.388738	0.065314
II	U	5	2	Z	0.2	0.6	0.14	0.3	0.266445	0.0140472	43.4372	0.0404147	0.486461	-0.263638	0.0404147	0.100052	-0.0507583	0.582404	-0.353287	0.0713633
II	U	5	2	Z	0.2	0.6	0.14	0.3	0.266445	0.0125957	44.8527	0.0352492	0.447404	-0.261974	0.0352492	0.130317	-0.062948	0.576292	-0.378214	0.0743221
II	U	5	2	Z	0.2	0.6	0.14	0.3	0.266445	0.00995822	44.453	0.0233054	0.510101	-0.239417	0.0233054	0.151092	-0.0456775	0.616993	-0.376065	0.0874565
II	U	5	2	Z	0.2	0.6	0.14	0.3	0.266445	0.0126538	46.4146	0.0328262	0.484641	-0.269262	0.0328262	0.121261	-0.0984975	0.63279	-0.377968	0.0766177
II	U	5	2	Z	0.2	0.6	0.14	0.3	0.266445	0.0144384	42.5149	0.0405987	0.485887	-0.244918	0.0405987	0.129521	-0.0415631	0.602401	-0.362153	0.07397
II	U	5	2	Z	0.2	0.6	0.14	0.3	0.266445	0.0259164	47.9106	0.0824779	0.507823	-0.310552	0.0824779	0.0627354	-0.129416	0.614096	-0.363934	0.0561282
II	U	5	2	Z	0.2	0.6	0.14	0.3	0.266445	0.00826466	50.3088	0.0207795	0.327136	-0.229686	0.0207795	0.0534004	-0.0718402	0.61676	-0.279264	0.0875427
II	U	5	2	Z	0.2	0.6	0.14	0.3	0.266445	0.0328248	49.4082	0.135498	0.412462	-0.294576	0.135498	0.0338699	-0.144397	0.634569	-0.324106	0.0391714
II	U	5	2	Z	0.2	0.6	0.14	0.3	0.266445	0.0147384	44.5254	0.0394511	0.459835	-0.222483	0.0394511	0.147506	-0.0312658	0.637775	-0.357768	0.0740065
II	U	5	2	Z	0.2	0.6	0.14	0.3	0.266445	0.0253764	50.0675	0.0854943	0.439963	-0.261806	0.0854943	0.0712325	-0.103133	0.617943	-0.326301	0.0560964
II	U	5	2	Z	0.2	0.6	0.14	0.3	0.266445	0.0175205	49.8929	0.0612205	0.367825	-0.293308	0.0612205	0.0277901	-0.109219	0.56769	-0.317462	0.0600224
II	U	5	2	Z	0.2	0.6	0.14	0.3	0.266445	0.0143535	45.4406	0.0401461	0.432676	-0.250111	0.0401461	0.0935939	-0.0690049	0.614271	-0.334349	0.0751266
II	U	5	2	Z	0.2	0.6	0.14	0.3	0.266445	0.0205812	48.3831	0.0679002	0.401877	-0.271982	0.0679002	0.0416208	-0.094927	0.582574	-0.309299	0.0591477
II	U	5	2	Z	0.2	0.6	0.14	0.3	0.266445	0.0244532	40.6452	0.0815249	0.568737	-0.284464	0.0815249	0.134536	-0.0482991	0.59177	-0.403028	0.0538648
II	U	5	2	Z	0.2	0.6	0.14	0.3	0.266445	0.0200219	48.5473	0.0558394	0.377328	-0.320064	0.0558394	0.00189495	-0.152472	0.583468	-0.320645	0.0672882
III	B	10	2	Z	0.3	0.8	0.36	0.3	0.401244	0.0228756	41.7438	0.0738044	0.467514	-0.267126	0.0738044	0.118365	-0.0876428	0.630485	-0.372224	0.0595365
III	B	10	2	Z	0.3	0.8	0.36	0.3	0.401244	0.0175343	40.6444	0.0549042	0.562798	-0.233128	0.0549042	0.193408	-0.0293884	0.626434	-0.408721	0.0691538
III	B	10	2	Z	0.3	0.8	0.36	0.3	0.401244	0.0101827	43.8447	0.0289729	0.355121	-0.209514	0.0289729	0.104206	-0.0588999	0.634568	-0.306614	0.0807043
III	B	10	2	Z	0.3	0.8	0.36	0.3	0.401244	0.0166079	43.9222	0.0510116	0.322813	-0.240594	0.0510116	0.0643651	-0.0889564	0.648102	-0.299763	0.0663334
III	B	10	2	Z	0.3	0.8	0.36	0.3	0.401244	0.00917513	44.3088	0.0193868	0.424007	-0.25532	0.0193868	0.0979182	-0.09561	0.623392	-0.343936	0.0913217
III	B	10	2	Z	0.3	0.8	0.36	0.3	0.401244	0.0129456	43.7208	0.0396282	0.451149	-0.21315	0.0396282	0.148057	-0.0259784	0.626775	-0.34885	0.0683373
III	B	10	2	Z	0.3	0.8	0.36	0.3	0.401244	0.0103777	44.413	0.0223444	0.375503	-0.219142	0.0223444	0.140385	-0.0614539	0.65072	-0.3474	0.0883046
III	B	10	2	Z	0.3	0.8	0.36	0.3	0.401244	0.0107124	42.5569	0.0278868	0.420351	-0.23025	0.0278868	0.141668	-0.0628001	0.638811	-0.358867	0.0796044
III	B	10	2	Z	0.3	0.8	0.36	0.3	0.401244	0.0114996	43.8318	0.0300706	0.377705	-0.217764	0.0300706	0.135079	-0.0686527	0.653138	-0.3425	0.0776438
III	B	10	2	Z	0.3	0.8	0.36	0.3	0.401244	0.00845596	43.8803	0.0198989	0.398117	-0.2174	0.0198989	0.105878	-0.0766274	0.629466	-0.315217	0.0887309
III	B	10	2	Z	0.3	0.8	0.36	0.3	0.401244	0.0134619	42.8502	0.0450189	0.421405	-0.217438	0.0450189	0.15131	-0.0346797	0.635422	-0.356112	0.0614771
III	B	10	2	Z	0.3	0.8	0.36	0.3	0.401244	0.0183439	43.2839	0.0505865	0.455682	-0.249543	0.0505865	0.0937331	-0.0757907	0.630323	-0.334577	0.0664298
III	B	10	2	Z	0.3	0.8	0.36	0.3	0.401244	0.00936971	44.5094	0.0206945	0.328967	-0.252868	0.0206945	0.059121	-0.113146	0.630682	-0.306309	0.0913161
III	B	10	2	Z	0.3	0.8	0.36	0.3	0.401244	0.0101192	45.2784	0.022184	0.364557	-0.228555	0.022184	0.093036	-0.0843936	0.63109	-0.314768	0.0900221
III	B	10	2	Z	0.3	0.8	0.36	0.3	0.401244	0.00853339	46.0272	0.0181856	0.286982	-0.261367	0.0181856	0.0319939	-0.12563	0.633847	-0.290034	0.0922141
III	B	10	2	Z	0.3	0.8	0.36	0.3	0.401244	0.00850465	42.8169	0.0180714	0.43278	-0.234308	0.0180714	0.148217	-0.0737299	0.645512	-0.368872	0.0900305
III	B	10	2	Z	0.3	0.8	0.36	0.3	0.401244	0.015767	44.6789	0.0473986	0.404253	-0.240858	0.0473986	0.123755	-0.053924	0.628416	-0.351673	0.0703997
III	B	10	2	Z	0.3	0.8	0.36	0.3	0.401244	0.00885799	43.9159	0.0210324	0.411418	-0.233967	0.0210324	0.138466	-0.0780115	0.657984	-0.358885	0.0887604
III	B	10	2	Z	0.3	0.8	0.36	0.3	0.401244	0.0119135	45.4261	0.0350344	0.294017	-0.269793	0.0350344	0.0383637	-0.130428	0.617141	-0.305069	0.0717005
III	B	10	2	Z	0.3	0.8	0.36	0.3	0.401244	0.00881914	43.5247	0.0206657	0.347967	-0.260029	0.0206657	0.0771106	-0.11031	0.63242	-0.329756	0.0874811
III	B	10	2	Z	0.3	0.8	0.36	0.3	0.401244	0.0115262	45.2285	0.029322	0.249171	-0.245597	0.029322	0.0591247	-0.126257	0.671654	-0.299752	0.0793282
III	B	10	2	Z	0.3	0.8	0.36	0.3	0.401244	0.0133932	44.2632	0.038147	0.547311	-0.260282	0.038147	0.16542	-0.0798292	0.613617	-0.408106	0.070146
III	B	10	2	Z	0.3	0.8	0.36	0.3	0.401244	0.0102117	42.6162	0.0359032	0.388141	-0.2644	0.0359032	0.111265	-0.0904157	0.612525	-0.364243	0.0744519
III	B	10	2	Z	0.3	0.8	0.36	0.3	0.401244	0.0179765	47.4303	0.0509638	0.366166	-0.279178	0.0509638	0.0653158	-0.119813	0.599026	-0.336561	0.0676758
III	B	10	2	Z	0.3	0.8	0.36	0.3	0.401244	0.00623107	42.4922	0.0129998	0.519936	-0.273192	0.0129998	0.131233	-0.0671635	0.599579	-0.389559	0.0996734
III	B	10	2	Z	0.3	0.8	0.36	0.3	0.401244	0.0120266	42.7105	0.0314702	0.412609	-0.233612	0.0314702	0.169926	-0.0386628	0.656111	-0.387645	0.0857635
III	B	10	2	Z	0.3	0.8	0.36	0.3	0.401244	0.0157434	46.0218	0.0502748	0.344747	-0.249302	0.0502748	0.108824	-0.0874398	0.639919	-0.348283	0.0650295
III	B	10	2	Z	0.3	0.8	0.36	0.3	0.401244	0.0110017	45.3587	0.0290029	0.265809	-0.263139	0.0290029	0.0639986	-0.117099	0.652099	-0.320727	0.0778477
III	B	10	2	Z	0.3	0.8	0.36	0.3	0.401244	0.0156554	44.2047	0.0457874	0.406241	-0.302051	0.0457874	0.0502319	-0.122184	0.601504	-0.346118	0.0687671
III	B	10	2	Z	0.3	0.8	0.36	0.3	0.401244	0.0114662	40.2544	0.0305192	0.50153	-0.27031	0.0305192	0.168234	-0.0547155	0.620136	-0.417922	0.0803675
III	B	10	2	Z	0.3	0.8	0.36	0.3	0.401244	0.0169686	43.7859	0.0472268	0.307192	-0.25474	0.0472268	0.0697288	-0.0950666	0.638865	-0.318165	0.072771
III	B	10	2	Z	0.3	0.8	0.36	0.3	0.401244	0.00860634	44.2896	0.0194586	0.337626	-0.269926	0.0194586	0.0789757	-0.0961766	0.615377	-0.340656	0.0914679
III	B	10	2	Z	0.3	0.8	0.36	0.3	0.401244	0.0124264	45.4115	0.0314891	0.480513	-0.301238	0.0314891	0.0844474	-0.120305	0.590282	-0.374707	0.0782711
III	B	10	2	Z	0.3	0.8	0.36	0.3	0.401244	0.0153842	45.7126	0.0415072	0.332523	-0.29119	0.0415072	0.0215436	-0.118083	0.59653	-0.310612	0.0755326
III	B	10	2	Z	0.3	0.8	0.36	0.3	0.401244	0.0101319	42.5399	0.0267016	0.37431	-0.243164	0.0267016	0.141374	-0.0814417	0.656494	-0.371554	0.0796226
III	B	10	2	Z	0.3	0.8	0.36	0.3	0.401244	0.0141995	44.4135	0.0386121	0.424219	-0.28105	0.0386121	0.0693192	-0.113041	0.614758	-0.342866	0.0740041
III	B	10	2	Z	0.3	0.8	0.36	0.3	0.401244	0.00866487	49.6437	0.0216895	0.320806	-0.316864	0.0216895	-0.0411436	-0.165496	0.595932	-0.278527	0.0839602
III	B	10	2	Z	0.3	0.8	0.36	0.3	0.401244	0.00995045	42.569	0.0227772	0.361005	-0.235942	0.0227772	0.12688	-0.0676016	0.639681	-0.351927	0.0875815
III	B	10	2	Z	0.3	0.8	0.36	0.3	0.401244	0.00785862	43.7432	0.017499	0.338153	-0.272653	0.017499	0.0930499	-0.0999786	0.631964	-0.356153	0.0932642
III	B	10	2	Z	0.3	0.8	0.36	0.3	0.401244	0.0104852	40.8052	0.0243926	0.532411	-0.271359	0.0243926	0.188138	-0.039578	0.620243	-0.437148	0.0844603
III	B	10	2	Z	0.3	0.8	0.36	0.3	0.401244	0.0157374	44.196	0.0411764	0.248019	-0.239875	0.0411764	0.0469362	-0.0912679	0.656344	-0.283571	0.0732338
III	B	10	2	Z	0.3	0.8	0.36	0.3	0.401244	0.01308	47.8862	0.0343195	0.430433	-0.299075	0.0343195	0.0603109	-0.127461	0.614413	-0.351012	0.077043
III	B	10	2	Z	0.3	0.8	0.36	0.3	0.401244	0.014739	45.5298	0.0398359	0.418306	-0.282518	0.0398359	0.0810036	-0.0970007	0.612371	-0.35306	0.0739186
III	B	10	2	Z	0.3	0.8	0.36	0.3	0.401244	0.0156944	44.4062	0.0396283	0.317931	-0.270871	0.0396283	0.0616101	-0.111795	0.652428	-0.326417	0.0774983
III	B	10	2	Z	0.3	0.8	0.36	0.3	0.401244	0.0208027	44.2489	0.0702284	0.443995	-0.343608	0.0702284	0.0635858	-0.138212	0.547692	-0.397583	0.0577263
III	B	10	2	Z	0.3	0.8	0.36	0.3	0.401244	0.0132216	44.314	0.0332393	0.318516	-0.277063	0.0332393	0.0316738	-0.128966	0.623987	-0.305014	0.0801754
III	B	10	2	Z	0.3	0.8	0.36	0.3	0.401244	0.00734334	46.2525	0.0162643	0.378552	-0.278608	0.0162643	0.0800172	-0.113634	0.646806	-0.350265	0.0932164
III	B	10	2	Z	0.3	0.8	0.36	0.3	0.401244	0.0102259	45.0728	0.0249999	0.320669	-0.257193	0.0249999	0.0653847	-0.0827815	0.621977	-0.317098	0.0856357
III	B	10	2	Z	0.3	0.8	0.36	0.3	0.401244	0.0126957	40.9079	0.0342296	0.539256	-0.282343	0.0342296	0.169064	-0.0641085	0.598998	-0.429805	0.0767469
III	B	10	2	Z	0.3	0.8	0.36	0.3	0.401244	0.0101156	43.5568	0.0266174	0.407872	-0.280514	0.0266174	0.0771721	-0.120673	0.639363	-0.349113	0.0882181
III	B	10	2	Z	0.3	0.8	0.36	0.3	0.401244	0.00785656	41.5345	0.0183725	0.418131	-0.230599	0.0183725	0.140871	-0.0508001	0.636824	-0.359422	0.09056
III	B	10	2	Z	0.3	0.8	0.36	0.3	0.401244	0.0105739	40.8487	0.0262447	0.475695	-0.259403	0.0262447	0.165814	-0.0508055	0.62769	-0.407311	0.0825127
III	B	10	2	Z	0.3	0.8	0.36	0.3	0.401244	0.00756987	39.6288	0.0166779	0.508649	-0.256084	0.0166779	0.213126	-0.0220321	0.63116	-0.444127	0.0935652
III	B	10	2	Z	0.3	0.8	0.36	0.3	0.401244	0.00663977	39.7882	0.013978	0.472127	-0.224659	0.013978	0.212592	-0.0313417	0.656249	-0.416178	0.0972186
III	B	10	2	Z	0.3	0.8	0.36	0.3	0.401244	0.00599791	40.7024	0.0110957	0.399926	-0.283516	0.0110957	0.114405	-0.0834032	0.618145	-0.38514	0.103743
III	B	10	2	Z	0.3	0.8	0.36	0.3	0.401244	0.00716201	40.1379	0.0163111	0.537457	-0.242589	0.0163111	0.212255	-0.0270857	0.646746	-0.431824	0.0919579
III	B	10	2	Z	0.3	0.8	0.36	0.3	0.401244	0.0146188	42.184	0.0395113	0.418325	-0.272944	0.0395113	0.110413	-0.0810997	0.629322	-0.370131	0.0770913
III	B	10	2	Z	0.3	0.8	0.36	0.3	0.401244	0.00918908	39.8999	0.0203991	0.471051	-0.245595	0.0203991	0.177624	-0.0364429	0.629967	-0.404913	0.0893017
III	B	10	2	Z	0.3	0.8	0.36	0.3	0.401244	0.0085059	42.5766	0.0191902	0.37948	-0.265488	0.0191902	0.124703	-0.0837379	0.627786	-0.377046	0.0926832
III	B	10	2	Z	0.3	0.8	0.36	0.3	0.401244	0.00709429	41.2629	0.0149265	0.421758	-0.248004	0.0149265	0.159982	-0.0489826	0.648103	-0.391447	0.097937
III	B	10	2	Z	0.3	0.8	0.36	0.3	0.401244	0.00534037	40.7651	0.00961245	0.367601	-0.230661	0.00961245	0.16091	-0.0480748	0.65333	-0.377138	0.10683
III	B	10	2	Z	0.3	0.8	0.36	0.3	0.401244	0.00675757	40.9788	0.0143181	0.442867	-0.24444	0.0143181	0.165657	-0.0540641	0.638627	-0.393529	0.0993255
III	B	10	2	Z	0.3	0.8	0.36	0.3	0.401244	0.00364131	40.7724	0.0048865	0.445807	-0.232597	0.0048865	0.183973	-0.0279711	0.63816	-0.399174	0.135829
III	B	5	2	Z	0.3	0.8	0.14	0.3	0.316858	0.007721	38.546	0.018809	0.53977	-0.243206	0.018809	0.225371	-0.0217481	0.64674	-0.443522	0.0907801
III	B	5	2	Z	0.3	0.8	0.14	0.3	0.316858	0.0103716	38.8805	0.0287456	0.520865	-0.229509	0.0287456	0.222693	-0.0379757	0.64382	-0.429299	0.0846339
III	B	5	2	Z	0.3	0.8	0.14	0.3	0.316858	0.0115477	43.4709	0.0255713	0.569937	-0.229041	0.0255713	0.243636	-0.0354745	0.672803	-0.446488	0.0965689
III	B	5	2	Z	0.3	0.8	0.14	0.3	0.316858	0.00577196	40.7839	0.0124851	0.593946	-0.203765	0.0124851	0.249715	0.00189275	0.651896	-0.430857	0.0997805
III	B	5	2	Z	0.3	0.8	0.14	0.3	0.316858	0.00711955	39.1752	0.0170395	0.566092	-0.218494	0.0170395	0.233915	-0.0054966	0.633007	-0.42984	0.0925753
III	B	5	2	Z	0.3	0.8	0.14	0.3	0.316858	0.00650701	42.8208	0.015343	0.507161	-0.224176	0.015343	0.179748	-0.0386433	0.635421	-0.38771	0.0978532
III	B	5	2	Z	0.3	0.8	0.14	0.3	0.316858	0.00821719	42.443	0.0193541	0.402843	-0.234834	0.0193541	0.135487	-0.0631211	0.638636	-0.357923	0.0898908
III	B	5	2	Z	0.3	0.8	0.14	0.3	0.316858	0.00639061	42.8221	0.0141302	0.44131	-0.219466	0.0141302	0.180836	-0.0368425	0.632353	-0.383638	0.0917214
III	B	5	2	Z	0.3	0.8	0.14	0.3	0.316858	0.00664674	38.2174	0.0128208	0.558755	-0.238334	0.0128208	0.217767	-0.0162683	0.646969	-0.432037	0.103421
III	B	5	2	Z	0.3	0.8	0.14	0.3	0.316858	0.00785836	39.7106	0.0176692	0.520244	-0.218985	0.0176692	0.227896	-0.00271376	0.659294	-0.424023	0.0921292
III	B	5	2	Z	0.3	0.8	0.14	0.3	0.316858	0.00630988	38.8945	0.0138702	0.554742	-0.2464	0.0138702	0.225793	-0.0250186	0.646586	-0.446675	0.0983006
III	B	5	2	Z	0.3	0.8	0.14	0.3	0.316858	0.00735419	40.583	0.0171828	0.288002	-0.162627	0.0171828	0.117604	-0.0270854	0.695864	-0.27312	0.0917408
III	B	5	2	Z	0.3	0.8	0.14	0.3	0.316858	0.00693371	38.9619	0.0155084	0.597012	-0.215109	0.0155084	0.249205	0.00325047	0.633931	-0.440414	0.0952812
III	B	5	2	Z	0.3	0.8	0.14	0.3	0.316858	0.0127785	43.6991	0.0346111	0.38311	-0.215598	0.0346111	0.0855498	-0.0542239	0.64003	-0.29507	0.0758562
III	B	5	2	Z	0.3	0.8	0.14	0.3	0.316858	0.00580493	42.4397	0.0117099	0.504938	-0.225582	0.0117099	0.145394	-0.0540572	0.61879	-0.35951	0.103724
III	B	5	2	Z	0.3	0.8	0.14	0.3	0.316858	0.00873689	42.9727	0.0230221	0.428292	-0.238229	0.0230221	0.118844	-0.056682	0.621272	-0.347001	0.0832121
III	B	6	2	Z	0.3	0.8	0.21	0.3	0.350661	0.00770589	40.2477	0.0179434	0.565587	-0.266143	0.0179434	0.141364	-0.091948	0.623398	-0.391873	0.0897524
III	B	6	2	Z	0.3	0.8	0.21	0.3	0.350661	0.00668936	40.0086	0.0134262	0.657575	-0.242567	0.0134262	0.216013	-0.0166208	0.645856	-0.434108	0.101903
III	B	6	2	Z	0.3	0.8	0.21	0.3	0.350661	0.00501023	39.0997	0.0112725	0.613733	-0.222917	0.0112725	0.25395	-0.000686371	0.638427	-0.451035	0.0992098
III	B	6	2	Z	0.3	0.8	0.21	0.3	0.350661	0.00790451	40.0438	0.0173784	0.528633	-0.229588	0.0173784	0.187583	-0.0492868	0.629675	-0.399195	0.0960303
III	B	6	2	Z	0.3	0.8	0.21	0.3	0.350661	0.00842946	41.1714	0.0182707	0.604098	-0.229097	0.0182707	0.18056	-0.0548451	0.620525	-0.391873	0.0940889
III	B	6	2	Z	0.3	0.8	0.21	0.3	0.350661	0.00791133	39.6372	0.01777	0.605797	-0.198738	0.01777	0.229476	-0.00335486	0.608853	-0.41018	0.0917372
III	B	6	2	Z	0.3	0.8	0.21	0.3	0.350661	0.0147206	44.2469	0.0402056	0.376501	-0.247666	0.0402056	0.0773342	-0.0661237	0.613835	-0.315996	0.0759603
III	B	6	2	Z	0.3	0.8	0.21	0.3	0.350661	0.0106922	42.7037	0.0235284	0.505898	-0.222065	0.0235284	0.181209	-0.0354306	0.651475	-0.386292	0.0880256
III	B	6	2	Z	0.3	0.8	0.21	0.3	0.350661	0.0071515	43.4199	0.0182467	0.401939	-0.216298	0.0182467	0.129382	-0.0535796	0.63061	-0.335381	0.0877826
III	B	6	2	Z	0.3	0.8	0.21	0.3	0.350661	0.00819112	40.3291	0.0225666	0.569301	-0.232648	0.0225666	0.226738	-0.00638106	0.628846	-0.43498	0.082771
III	B	6	2	Z	0.3	0.8	0.21	0.3	0.350661	0.0148046	40.7175	0.0440769	0.412057	-0.250423	0.0440769	0.149427	-0.0700208	0.641694	-0.384034	0.0709433
III	B	6	2	Z	0.3	0.8	0.21	0.3	0.350661	0.00799944	39.4618	0.0192691	0.548245	-0.239796	0.0192691	0.219864	-0.0237189	0.645239	-0.435329	0.0890132
III	U	10	2	Z	0.3	0.6	0.36	0.3	0.3734	0.0122511	43.1058	0.0373858	0.494792	-0.209039	0.0373858	0.169774	-0.00164138	0.612793	-0.365366	0.0715083
III	U	10	2	Z	0.3	0.6	0.36	0.3	0.3734	0.014163	50.9232	0.0452742	0.31138	-0.248809	0.0452742	0.0380195	-0.0699713	0.597034	-0.283118	0.068067
III	U	10	2	Z	0.3	0.6	0.36	0.3	0.3734	0.0159424	41.8831	0.0452263	0.484581	-0.197644	0.0452263	0.150773	0.0110733	0.610281	-0.337887	0.0698348
III	U	10	2	Z	0.3	0.6	0.36	0.3	0.3734	0.0233179	48.5655	0.0774657	0.305603	-0.262951	0.0774657	0.00955559	-0.10421	0.580092	-0.271878	0.0572843
III	U	10	2	Z	0.3	0.6	0.36	0.3	0.3734	0.027461	48.0723	0.0924151	0.427765	-0.291901	0.0924151	0.0505266	-0.120895	0.630518	-0.33752	0.0529477
III	U	10	2	Z	0.3	0.6	0.36	0.3	0.3734	0.0202357	46.5081	0.0769429	0.422201	-0.223698	0.0769429	0.068995	-0.0334453	0.575945	-0.288243	0.0502625
III	U	10	2	Z	0.3	0.6	0.36	0.3	0.3734	0.0111355	42.9809	0.0253401	0.536757	-0.199406	0.0253401	0.172023	0.0147545	0.619969	-0.359102	0.0816905
III	U	10	2	Z	0.3	0.6	0.36	0.3	0.3734	0.0085791	44.8642	0.0189325	0.566496	-0.268061	0.0189325	0.120869	-0.052985	0.60543	-0.37604	0.0907483
III	U	10	2	Z	0.3	0.6	0.36	0.3	0.3734	0.0100618	44.1376	0.0254018	0.47721	-0.249447	0.0254018	0.113806	-0.0544184	0.600825	-0.351931	0.0849831
III	U	10	2	Z	0.3	0.6	0.36	0.3	0.3734	0.01342	43.5105	0.0388594	0.473228	-0.261034	0.0388594	0.116732	-0.0463606	0.591275	-0.364908	0.0698168
III	U	10	2	Z	0.3	0.6	0.36	0.3	0.3734	0.0129504	48.713	0.0293538	0.352438	-0.264755	0.0293538	-0.00809683	-0.113164	0.621634	-0.257216	0.0838507
III	U	10	2	Z	0.3	0.6	0.36	0.3	0.3734	0.0160459	46.548	0.0460898	0.453113	-0.302542	0.0460898	0.0641433	-0.0997244	0.565224	-0.358626	0.0709675
III	U	10	2	Z	0.3	0.6	0.36	0.3	0.3734	0.00986991	44.7035	0.0248139	0.404982	-0.265484	0.0248139	0.0760479	-0.0851213	0.62309	-0.333239	0.0838876
III	U	10	2	Z	0.3	0.6	0.36	0.3	0.3734	0.00985772	43.8234	0.0242858	0.464285	-0.259083	0.0242858	0.116605	-0.058925	0.611277	-0.364039	0.0841588
IV	B	11	2	Z	0.5	0.8	0.43	0.3	0.476609	0.00845617	44.2744	0.0215341	0.443059	-0.241807	0.0215341	0.121378	-0.0530148	0.605966	-0.352225	0.0900948
IV	B	11	2	Z	0.5	0.8	0.43	0.3	0.476609	0.00906824	44.0514	0.024115	0.413928	-0.24839	0.024115	0.0932209	-0.0743547	0.625269	-0.333145	0.0850198
IV	B	11	2	Z	0.5	0.8	0.43	0.3	0.476609	0.0119647	42.6879	0.0274194	0.488381	-0.250547	0.0274194	0.136984	-0.0410693	0.616282	-0.374121	0.0861502
IV	B	11	2	Z	0.5	0.8	0.43	0.3	0.476609	0.008968	38.6951	0.0194908	0.601007	-0.253395	0.0194908	0.218946	-0.0548088	0.629583	-0.445976	0.0964006
IV	B	11	2	Z	0.5	0.8	0.43	0.3	0.476609	0.0111592	39.7144	0.0233747	0.469776	-0.304682	0.0233747	0.0620966	-0.136931	0.604915	-0.359857	0.0920563
IV	B	11	2	Z	0.5	0.8	0.43	0.3	0.476609	0.0067003	36.6234	0.0145049	0.515139	-0.260526	0.0145049	0.216959	-0.0496913	0.623616	-0.450131	0.0980469
IV	B	11	2	Z	0.5	0.8	0.43	0.3	0.476609	0.00627044	37.7212	0.0137567	0.50695	-0.250471	0.0137567	0.215768	-0.0480372	0.62954	-0.441446	0.100308
IV	B	11	2	Z	0.5	0.8	0.43	0.3	0.476609	0.00901952	38.9192	0.0211179	0.491335	-0.26586	0.0211179	0.19749	-0.0554472	0.612203	-0.439294	0.0917082
IV	B	11	3	Z	0.5	0.8	0.43	0.7	0.589056	0.0108342	46.9775	0.0272388	0.406594	-0.297941	0.0272388	0.037427	-0.133923	0.591091	-0.330815	0.0803846
IV	B	11	2	Z	0.5	0.8	0.43	0.3	0.476609	0.0128245	42.1552	0.0356581	0.506645	-0.186905	0.0356581	0.205828	0.00603412	0.649848	-0.378875	0.0746188
IV	B	11	2	Z	0.5	0.8	0.43	0.3	0.476609	0.0156793	41.701	0.0460345	0.461883	-0.206526	0.0460345	0.181232	-0.0305698	0.641383	-0.373451	0.0697682
IV	B	11	2	Z	0.5	0.8	0.43	0.3	0.476609	0.0159797	41.9498	0.0477799	0.396779	-0.219761	0.0477799	0.147944	-0.080803	0.630113	-0.355513	0.0701166
IV	B	11	2	Z	0.5	0.8	0.43	0.3	0.476609	0.0167992	42.2875	0.046056	0.513709	-0.235376	0.046056	0.147725	-0.0592388	0.625563	-0.36706	0.0721375
IV	B	11	2	Z	0.5	0.8	0.43	0.3	0.476609	0.0141422	42.8647	0.0382633	0.454508	-0.259428	0.0382633	0.140296	-0.0779728	0.59984	-0.384771	0.0744017
IV	B	11	2	Z	0.5	0.8	0.43	0.3	0.476609	0.0120042	40.2594	0.0303903	0.519006	-0.248543	0.0303903	0.179788	-0.0609872	0.622922	-0.408722	0.0790819
IV	B	11	2	Z	0.5	0.8	0.43	0.3	0.476609	0.0125341	40.5551	0.033448	0.47555	-0.236504	0.033448	0.164906	-0.0856792	0.651625	-0.385408	0.074678
IV	B	11	2	Z	0.5	0.8	0.43	0.3	0.476609	0.0104917	39.1062	0.0252396	0.529525	-0.235432	0.0252396	0.206126	-0.0288062	0.62962	-0.419774	0.084398
IV	B	15	2	Z	0.5	0.8	0.57	0.3	0.511404	0.0184703	44.0024	0.0552802	0.307603	-0.221827	0.0552802	0.0320173	-0.0786515	0.661988	-0.251799	0.0655855
IV	U	11	2	Z	0.5	0.6	0.43	0.3	0.443535	0.0117029	46.5926	0.0305018	0.375726	-0.238728	0.0305018	0.0636481	-0.07401	0.617561	-0.296597	0.0775901
IV	U	11	2	Z	0.5	0.6	0.43	0.3	0.443535	0.0102009	40.1805	0.0284203	0.539388	-0.145938	0.0284203	0.219502	0.0761254	0.635262	-0.355051	0.0788749
IV	U	11	2	Z	0.5	0.6	0.43	0.3	0.443535	0.0142746	47.1563	0.0357045	0.381318	-0.269765	0.0357045	0.0207914	-0.10533	0.58571	-0.288849	0.0762894
IV	U	11	2	Z	0.5	0.6	0.43	0.3	0.443535	0.0162012	45.9077	0.0427098	0.465034	-0.306675	0.0427098	0.0231974	-0.11391	0.594385	-0.327434	0.0706181
IV	U	11	2	Z	0.5	0.6	0.43	0.3	0.443535	0.0124168	44.5324	0.0328724	0.42289	-0.266667	0.0328724	0.0669119	-0.107311	0.626457	-0.327324	0.0767437
IV	U	11	2	Z	0.5	0.6	0.43	0.3	0.443535	0.0168239	45.3503	0.0471938	0.391651	-0.243336	0.0471938	0.0986672	-0.0697629	0.622972	-0.333546	0.066533
IV	U	11	2	Z	0.5	0.6	0.43	0.3	0.443535	0.0131263	44.5209	0.0344522	0.400915	-0.212357	0.0344522	0.134702	-0.0330262	0.631377	-0.336433	0.0790023
IV	U	11	2	Z	0.5	0.6	0.43	0.3	0.443535	0.0128204	45.1314	0.0355934	0.339749	-0.2108	0.0355934	0.10382	-0.0645047	0.640941	-0.307754	0.0709087
IV	U	11	2	Z	0.5	0.6	0.43	0.3	0.443535	0.0138553	44.7048	0.0411207	0.344671	-0.188991	0.0411207	0.120365	-0.0285431	0.64365	-0.302444	0.0685366
IV	U	11	2	Z	0.5	0.6	0.43	0.3	0.443535	0.0232036	45.9919	0.0779848	0.326993	-0.199602	0.0779848	0.0792681	-0.0293566	0.633883	-0.274632	0.0553655
IV	U	11	2	Z	0.5	0.6	0.43	0.3	0.443535	0.0171569	43.1764	0.0502071	0.454829	-0.231182	0.0502071	0.141773	-0.0539793	0.630247	-0.360058	0.0677927
IV	U	14	2	Z	0.5	0.6	0.5	0.3	0.460578	0.00663369	43.2764	0.0126008	0.435837	-0.192876	0.0126008	0.135458	-0.0439509	0.670915	-0.32039	0.103534
IV	U	14	2	Z	0.5	0.6	0.5	0.3	0.460578	0.0161064	44.1789	0.0444091	0.452263	-0.203415	0.0444091	0.0911384	-0.0130966	0.582428	-0.28881	0.07004
IV	U	14	2	Z	0.5	0.6	0.5	0.3	0.460578	0.0142562	47.2659	0.0349159	0.47076	-0.292888	0.0349159	0.0445314	-0.115747	0.58577	-0.332286	0.0820598
IV	U	14	2	Z	0.5	0.6	0.5	0.3	0.460578	0.0201608	45.7442	0.0586782	0.42576	-0.309658	0.0586782	0.0309875	-0.119408	0.571411	-0.336382	0.063599
IV	U	14	2	Z	0.5	0.6	0.5	0.3	0.460578	0.0306271	40.6357	0.0882296	0.580655	-0.225034	0.0882296	0.184402	-0.0140715	0.617353	-0.392005	0.0615821
IV	U	14	2	Z	0.5	0.6	0.5	0.3	0.460578	0.0227686	40.1248	0.0720738	0.521606	-0.183547	0.0720738	0.13164	0.0125709	0.624349	-0.307626	0.0575495
IV	U	14	2	Z	0.5	0.6	0.5	0.3	0.460578	0.0306889	39.3886	0.103524	0.612202	-0.276119	0.103524	0.147596	-0.0474957	0.604803	-0.406819	0.0509203
IV	U	14	2	Z	0.5	0.6	0.5	0.3	0.460578	0.0106958	44.1195	0.0262841	0.439224	-0.249483	0.0262841	0.00237289	-0.0670624	0.561102	-0.251589	0.0815878
IV	U	14	2	Z	0.5	0.6	0.5	0.3	0.460578	0.0198134	43.5849	0.0566294	0.487524	-0.268397	0.0566294	0.106555	-0.0495783	0.570307	-0.363339	0.0667909
IV	U	14	2	Z	0.5	0.6	0.5	0.3	0.460578	0.0167747	43.757	0.0504872	0.553094	-0.286374	0.0504872	0.122109	-0.0467437	0.581797	-0.394227	0.0677475
IV	U	14	2	Z	0.5	0.6	0.5	0.3	0.460578	0.0317902	36.7264	0.110781	0.618368	-0.217117	0.110781	0.226102	-0.00623346	0.650801	-0.421771	0.0509536
IV	U	14	2	Z	0.5	0.6	0.5	0.3	0.460578	0.0374832	35.1236	0.133215	0.641362	-0.2041	0.133215	0.230674	0.0376861	0.628861	-0.410089	0.0440227
IV	U	14	2	Z	0.5	0.6	0.5	0.3	0.460578	0.0270295	39.2714	0.0824433	0.190842	0.0515984	0.0824433	0.140899	0.193743	0.672166	-0.0701392	0.0602724
VI	B	11	3	Z	0.7	0.8	0.43	0.7	0.64075	0.0143394	42.008	0.0465325	0.530941	-0.252211	0.0465325	0.197089	-0.0504427	0.642806	-0.427417	0.0678311
VI	B	12	3	Z	0.7	0.8	0.5	0.7	0.665371	0.00952529	43.2414	0.0251351	0.569232	-0.244958	0.0251351	0.193869	-0.014279	0.613281	-0.418602	0.0808505
VI	B	12	3	Z	0.7	0.8	0.5	0.7	0.665371	0.0135775	44.9924	0.031724	0.499002	-0.184767	0.031724	0.16964	0.0141557	0.619941	-0.343571	0.0879769
VI	B	15	3	Z	0.7	0.8	0.57	0.7	0.687528	0.0182633	39.9932	0.0596283	0.477705	-0.231842	0.0596283	0.185248	-0.0417154	0.664696	-0.397998	0.0649136
VI	B	15	3	Z	0.7	0.8	0.57	0.7	0.687528	0.0181665	40.4758	0.0638711	0.51257	-0.265173	0.0638711	0.17373	-0.0205337	0.578376	-0.413116	0.0558502
VI	B	15	3	Z	0.7	0.8	0.57	0.7	0.687528	0.0217469	42.9565	0.073661	0.576047	-0.27911	0.073661	0.163342	-0.064593	0.612031	-0.422239	0.0593626
VI	B	15	3	Z	0.7	0.8	0.57	0.7	0.687528	0.0117092	39.3196	0.0271068	0.521901	-0.25776	0.0271068	0.154903	-0.0568247	0.663721	-0.394936	0.0853445
VI	B	15	3	Z	0.7	0.8	0.57	0.7	0.687528	0.0150746	38.9992	0.0388699	0.480153	-0.261053	0.0388699	0.149572	-0.0552812	0.623328	-0.391997	0.0791705
VI	B	15	3	Z	0.7	0.8	0.57	0.7	0.687528	0.017764	37.126	0.055999	0.497589	-0.223247	0.055999	0.188578	-0.0250175	0.643578	-0.393534	0.069305
VI	B	15	3	Z	0.7	0.8	0.57	0.7	0.687528	0.0141424	46.6283	0.0387165	0.305511	-0.300702	0.0387165	-0.0262596	-0.146785	0.600889	-0.276608	0.0726161
VI	B	15	3	Z	0.7	0.8	0.57	0.7	0.687528	0.014466	45.1152	0.0389159	0.426973	-0.298682	0.0389159	0.0601803	-0.118285	0.606193	-0.351154	0.0723882
VI	B	15	3	Z	0.7	0.8	0.57	0.7	0.687528	0.0120044	43.3094	0.0312015	0.394381	-0.273658	0.0312015	0.0809586	-0.103826	0.623799	-0.345878	0.0790615
VI	B	15	3	Z	0.7	0.8	0.57	0.7	0.687528	0.00940011	42.8116	0.0244387	0.402722	-0.260913	0.0244387	0.0893068	-0.0836191	0.621229	-0.342217	0.0864684
VI	B	15	3	Z	0.7	0.8	0.57	0.7	0.687528	0.0156001	45.0947	0.047417	0.347117	-0.280187	0.047417	0.0600835	-0.12184	0.613844	-0.333792	0.0703014
VI	B	15	3	Z	0.7	0.8	0.57	0.7	0.687528	0.010723	44.4129	0.0267745	0.325927	-0.269833	0.0267745	0.0420436	-0.104118	0.623168	-0.308028	0.0820956
VI	B	16	3	Z	0.7	0.8	0.65	0.7	0.710477	0.00976378	44.2975	0.0250843	0.251886	-0.23795	0.0250843	0.0122066	-0.101562	0.612499	-0.249386	0.0811572
VI	B	16	3	Z	0.7	0.8	0.65	0.7	0.710477	0.0122121	40.5439	0.0367868	0.488526	-0.2838	0.0367868	0.167088	-0.0714679	0.610418	-0.429426	0.076073
VI	B	16	3	Z	0.7	0.8	0.65	0.7	0.710477	0.00660261	41.0724	0.0152479	0.46527	-0.26774	0.0152479	0.168017	-0.0616503	0.636688	-0.416547	0.092933
VI	B	16	3	Z	0.7	0.8	0.65	0.7	0.710477	0.0163208	40.9534	0.0387014	0.422506	-0.257777	0.0387014	0.151278	-0.0643832	0.638945	-0.392692	0.0781809
VI	B	16	3	Z	0.7	0.8	0.65	0.7	0.710477	0.00862523	41.7318	0.018356	0.389759	-0.232574	0.018356	0.1578	-0.062686	0.658048	-0.376315	0.096638
VI	B	16	3	Z	0.7	0.8	0.65	0.7	0.710477	0.0115326	43.2607	0.0310361	0.394917	-0.259407	0.0310361	0.13895	-0.0651217	0.631825	-0.383737	0.0793509
VI	B	16	3	Z	0.7	0.8	0.65	0.7	0.710477	0.0136497	44.9078	0.0386674	0.36341	-0.2562	0.0386674	0.116901	-0.077706	0.641807	-0.362267	0.0706501
VI	B	16	3	Z	0.7	0.8	0.65	0.7	0.710477	0.0123056	42.8352	0.0325167	0.403972	-0.241159	0.0325167	0.138944	-0.0470892	0.636379	-0.367088	0.0807096
VI	B	16	3	Z	0.7	0.8	0.65	0.7	0.710477	0.0100028	43.9661	0.0252722	0.34737	-0.241317	0.0252722	0.116403	-0.0679039	0.654167	-0.346947	0.0882163
VI	B	16	3	Z	0.7	0.8	0.65	0.7	0.710477	0.0174233	40.2825	0.0528515	0.458325	-0.2777	0.0528515	0.112711	-0.0818187	0.554452	-0.377538	0.0670783
VI	B	16	3	Z	0.7	0.8	0.65	0.7	0.710477	0.00867795	42.1402	0.019017	0.346585	-0.255111	0.019017	0.134319	-0.079271	0.644679	-0.376056	0.0948884
VI	B	16	3	Z	0.7	0.8	0.65	0.7	0.710477	0.0141776	39.859	0.0375919	0.476308	-0.240557	0.0375919	0.205982	-0.0199862	0.63671	-0.425291	0.0784286
VI	B	16	3	Z	0.7	0.8	0.65	0.7	0.710477	0.0122806	41.7346	0.0309023	0.35149	-0.250239	0.0309023	0.135614	-0.0704916	0.653457	-0.372983	0.0811736
VI	B	16	3	Z	0.7	0.8	0.65	0.7	0.710477	0.00523266	44.3681	0.010461	0.41625	-0.285905	0.010461	0.0603714	-0.120367	0.614235	-0.34005	0.101579
VI	B	16	3	Z	0.7	0.8	0.65	0.7	0.710477	0.0131169	43.438	0.030548	0.234572	-0.241682	0.030548	0.053746	-0.098845	0.654615	-0.291587	0.0857056
VI	B	16	3	Z	0.7	0.8	0.65	0.7	0.710477	0.0142328	45.2844	0.0348037	0.385505	-0.289215	0.0348037	0.0292727	-0.111149	0.596672	-0.315728	0.0796836
VI	B	16	3	Z	0.7	0.8	0.65	0.7	0.710477	0.00678066	41.1054	0.0145957	0.414019	-0.246633	0.0145957	0.158807	-0.0462933	0.631272	-0.3898	0.0966879
VI	B	16	3	Z	0.7	0.8	0.65	0.7	0.710477	0.0119335	41.6239	0.027472	0.382387	-0.260102	0.027472	0.153447	-0.069824	0.631338	-0.39697	0.0856145
VI	B	16	3	Z	0.7	0.8	0.65	0.7	0.710477	0.0091123	41.5682	0.0208461	0.440877	-0.25963	0.0208461	0.171721	-0.0509088	0.624376	-0.412685	0.0920567
VI	B	16	3	Z	0.7	0.8	0.65	0.7	0.710477	0.00734114	43.6815	0.0168883	0.324497	-0.233472	0.0168883	0.104818	-0.0793453	0.656716	-0.329765	0.0936968
VI	B	16	3	Z	0.7	0.8	0.65	0.7	0.710477	0.00584672	39.9957	0.0127462	0.428726	-0.256732	0.0127462	0.180989	-0.0440073	0.622143	-0.417752	0.0993152
VI	B	16	3	Z	0.7	0.8	0.65	0.7	0.710477	0.00673313	39.6529	0.0147516	0.458482	-0.266058	0.0147516	0.156346	-0.0642035	0.617924	-0.40508	0.09791
VI	B	16	3	Z	0.7	0.8	0.65	0.7	0.710477	0.00745891	42.245	0.0176053	0.459589	-0.249323	0.0176053	0.141464	-0.06477	0.627008	-0.377032	0.092351
VI	B	16	3	Z	0.7	0.8	0.65	0.7	0.710477	0.00855537	39.96	0.020889	0.404583	-0.259601	0.020889	0.133705	-0.0768578	0.638351	-0.379329	0.0890945
VI	B	16	3	Z	0.7	0.8	0.65	0.7	0.710477	0.00732843	40.4597	0.0154969	0.483971	-0.244913	0.0154969	0.17905	-0.0315553	0.605405	-0.405571	0.0989939
VI	U	16	3	Z	0.7	0.6	0.65	0.7	0.661173	0.0249397	43.066	0.0644407	0.463824	-0.260504	0.0644407	0.116927	-0.0706603	0.618254	-0.365194	0.065651
VI	U	16	3	Z	0.7	0.6	0.65	0.7	0.661173	0.0158101	48.0554	0.0481117	0.288429	-0.220582	0.0481117	0.062666	-0.0849404	0.620535	-0.279061	0.0690563
VI	U	16	3	Z	0.7	0.6	0.65	0.7	0.661173	0.0197082	45.3238	0.0679521	0.480955	-0.286528	0.0679521	0.0795641	-0.0697581	0.559635	-0.357163	0.0572405
VI	U	16	3	Z	0.7	0.6	0.65	0.7	0.661173	0.0189096	43.3299	0.0588418	0.505278	-0.274895	0.0588418	0.130778	-0.0603754	0.580757	-0.389736	0.0664767
VI	U	16	3	Z	0.7	0.6	0.65	0.7	0.661173	0.0219691	46.054	0.0633409	0.397971	-0.280647	0.0633409	0.0518129	-0.102909	0.592175	-0.325613	0.067306
