# Supplementary material for: Mapping and modelling land degradation vulnerability in a semi-arid region: a case study from Battalgazi District, Turkiye
Source: PeerJ. 2026 Jan 27;14:e20606. doi: 10.7717/peerj.20606 (PMC12857559; doi:10.7717/peerj.20606)
Supplement: Supplemental Information 2 — This script automates the entire STORIE score-modelling pipeline in Google Colab. It: ingests a zonal-statistics shapefile containing 11 spectral and hydro-topographic predictors; imputes, scales and caps outliers, then splits data 70 / 30; tunes XGBoost hyper-parameters with Optuna (100 trials) and evaluates performance with R2, RMSE, MAE, MBD, Huber Loss and more; generates SHAP explainability plots, feature-importance figures and 30 m resolution GeoTIFFs for predictions, residuals and uncertainty; All code was written and tested solely by the corresponding author; variable names and directory paths can be adjusted in the header comments. [file peerj-14-20606-s002.zip]

Archive with 3 entries (3 files):
- xgboost_storie_workflow.py
- install_dependencies.py
- README.md
