# Supplementary material for: Mapping and modelling land degradation vulnerability in a semi-arid region: a case study from Battalgazi District, Turkiye
Source: PeerJ. 2026 Jan 27;14:e20606. doi: 10.7717/peerj.20606 (PMC12857559; doi:10.7717/peerj.20606)
Supplement: Supplemental Information 2 — This script automates the entire STORIE score-modelling pipeline in Google Colab. It: ingests a zonal-statistics shapefile containing 11 spectral and hydro-topographic predictors; imputes, scales and caps outliers, then splits data 70 / 30; tunes XGBoost hyper-parameters with Optuna (100 trials) and evaluates performance with R2, RMSE, MAE, MBD, Huber Loss and more; generates SHAP explainability plots, feature-importance figures and 30 m resolution GeoTIFFs for predictions, residuals and uncertainty; All code was written and tested solely by the corresponding author; variable names and directory paths can be adjusted in the header comments. [file peerj-14-20606-s002.zip › xgboost_storie_workflow.py]

#!/usr/bin/env python3
"""
XGBoost Regression Workflow for STORIE Score Prediction
Includes model optimization, spatial analysis, and environmental indices calculation
"""

import os
import json
import warnings
import numpy as np
import pandas as pd
import geopandas as gpd
from shapely.geometry import Point
import rasterio
from rasterio import features
from rasterio.transform import from_bounds
import xgboost as xgb
from sklearn.model_selection import train_test_split, KFold
from sklearn.metrics import r2_score, mean_squared_error, mean_absolute_error, explained_variance_score
from sklearn.preprocessing import StandardScaler, MinMaxScaler
from sklearn.decomposition import PCA
from sklearn.impute import SimpleImputer
import optuna
import shap
import matplotlib.pyplot as plt
import seaborn as sns
from scipy import stats
import zipfile
from datetime import datetime

warnings.filterwarnings('ignore')

# Set up directories
os.makedirs('/content/rasters', exist_ok=True)

print("=" * 80)
print("XGBoost STORIE Score Prediction Workflow")
print("=" * 80)

# Define metric functions
def mean_bias_deviation(y_true, y_pred):
    """Calculate Mean Bias Deviation (MBD)"""
    return np.mean(y_true - y_pred)

def adjusted_r2(y_true, y_pred, n_features):
    """Calculate Adjusted R-squared"""
    n = len(y_true)
    r2 = r2_score(y_true, y_pred)
    return 1 - (1 - r2) * (n - 1) / (n - n_features - 1)

def huber_loss(y_true, y_pred, delta=1.0):
    """Calculate Huber Loss"""
    residual = y_true - y_pred
    condition = np.abs(residual) <= delta
    squared_loss = 0.5 * residual**2
    linear_loss = delta * np.abs(residual) - 0.5 * delta**2
    return np.mean(np.where(condition, squared_loss, linear_loss))

def evaluate_model(y_true, y_pred, n_features, set_name=""):
    """Comprehensive model evaluation"""
    metrics = {
        'R²': r2_score(y_true, y_pred),
        'Adjusted R²': adjusted_r2(y_true, y_pred, n_features),
        'RMSE': np.sqrt(mean_squared_error(y_true, y_pred)),
        'MAE': mean_absolute_error(y_true, y_pred),
        'MBD': mean_bias_deviation(y_true, y_pred),
        'Explained Variance': explained_variance_score(y_true, y_pred),
        'Huber Loss': huber_loss(y_true, y_pred)
    }
    
    print(f"\n{set_name} Set Metrics:")
    print("-" * 40)
    for metric, value in metrics.items():
        print(f"{metric:20s}: {value:10.4f}")
    
    return metrics

# Step 1: Read shapefile and prepare data
print("\n1. Reading shapefile and preparing data...")
gdf = gpd.read_file('/content/zonal_statistics_result.shp')
print(f"   Loaded {len(gdf)} records")
print(f"   CRS: {gdf.crs}")

# Define features and target - CORRECTED VARIABLE NAMES
feature_cols = ['ndvi', 'ndmi', 'ndsi', 'ndwi', 'mndwi', 'NMDI', 'LST', 'LS', 'SPI', 'STI', 'TWI']
target_col = 'STORIE'

# Check if columns exist
print("\n   Checking column names...")
print(f"   Available columns: {list(gdf.columns)}")

# Verify all columns exist
missing_cols = []
for col in feature_cols + [target_col]:
    if col not in gdf.columns:
        missing_cols.append(col)

if missing_cols:
    print(f"   ERROR: Missing columns: {missing_cols}")
    raise ValueError(f"Missing columns in shapefile: {missing_cols}")

# Extract X and y
X = gdf[feature_cols].values
y = gdf[target_col].values

print(f"   Features shape: {X.shape}")
print(f"   Target shape: {y.shape}")
print(f"   Features used: {feature_cols}")

# Step 2: Data preprocessing
print("\n2. Data preprocessing...")

# Check for missing values
missing_counts = pd.DataFrame(X, columns=feature_cols).isnull().sum()
print("   Missing values per feature:")
for feat, count in missing_counts.items():
    if count > 0:
        print(f"   - {feat}: {count} ({count/len(X)*100:.1f}%)")

# Impute missing values with median (more robust than mean for environmental data)
imputer = SimpleImputer(strategy='median')
X_imputed = imputer.fit_transform(X)

# Feature scaling - StandardScaler for better performance
scaler = StandardScaler()
X_scaled = scaler.fit_transform(X_imputed)

print("   Missing values imputed with median")
print("   Features standardized (mean=0, std=1)")

# Check for outliers and handle them
print("\n   Checking for outliers...")
z_scores = np.abs(stats.zscore(X_scaled))
outlier_threshold = 3
outliers = (z_scores > outlier_threshold).any(axis=1)
n_outliers = outliers.sum()
print(f"   Found {n_outliers} samples with outliers (z-score > {outlier_threshold})")

# Cap outliers instead of removing them
X_scaled = np.clip(X_scaled, -3, 3)
print("   Outliers capped at ±3 standard deviations")

# Step 3: Train-test split with 70-30 ratio
print("\n3. Splitting data (70% train, 30% test)...")
X_train, X_test, y_train, y_test, idx_train, idx_test = train_test_split(
    X_scaled, y, range(len(gdf)), test_size=0.3, random_state=42, stratify=None
)

print(f"   Training samples: {len(X_train)}")
print(f"   Testing samples: {len(X_test)}")

# Step 4: Hyperparameter optimization with Optuna
print("\n4. Optimizing XGBoost hyperparameters with Optuna...")

def objective(trial):
    params = {
        'n_estimators': trial.suggest_int('n_estimators', 100, 1000),
        'max_depth': trial.suggest_int('max_depth', 3, 10),
        'learning_rate': trial.suggest_float('learning_rate', 0.01, 0.3, log=True),
        'subsample': trial.suggest_float('subsample', 0.6, 1.0),
        'colsample_bytree': trial.suggest_float('colsample_bytree', 0.6, 1.0),
        'gamma': trial.suggest_float('gamma', 0, 5),
        'reg_alpha': trial.suggest_float('reg_alpha', 0, 10),
        'reg_lambda': trial.suggest_float('reg_lambda', 0, 10),
        'min_child_weight': trial.suggest_int('min_child_weight', 1, 10),
        'random_state': 42,
        'objective': 'reg:squarederror',
        'eval_metric': 'rmse'
    }
    
    # Manual 5-fold cross-validation
    kf = KFold(n_splits=5, shuffle=True, random_state=42)
    cv_scores = []
    
    for train_idx, val_idx in kf.split(X_train):
        X_cv_train, X_cv_val = X_train[train_idx], X_train[val_idx]
        y_cv_train, y_cv_val = y_train[train_idx], y_train[val_idx]
        
        model = xgb.XGBRegressor(**params)
        model.fit(X_cv_train, y_cv_train, 
                 eval_set=[(X_cv_val, y_cv_val)],
                 early_stopping_rounds=20,
                 verbose=False)
        
        y_pred = model.predict(X_cv_val)
        mse = mean_squared_error(y_cv_val, y_pred)
        cv_scores.append(mse)
    
    rmse = np.sqrt(np.mean(cv_scores))
    return rmse

# Run optimization with more trials for better results
study = optuna.create_study(direction='minimize', sampler=optuna.samplers.TPESampler(seed=42))
study.optimize(objective, n_trials=100, show_progress_bar=True)

best_params = study.best_params
print(f"\n   Best parameters found:")
for param, value in best_params.items():
    print(f"   {param}: {value}")

# Save best parameters
with open('/content/rasters/optuna_best_params.json', 'w') as f:
    json.dump(best_params, f, indent=2)

# Step 5: Train final model with best parameters
print("\n5. Training final XGBoost model...")
# Add fixed parameters to best_params
best_params['random_state'] = 42
best_params['objective'] = 'reg:squarederror'
best_params['eval_metric'] = 'rmse'

# Create and train model
model = xgb.XGBRegressor(**best_params)

# Use early stopping for better generalization
eval_set = [(X_train, y_train), (X_test, y_test)]
model.fit(X_train, y_train, 
          eval_set=eval_set,
          early_stopping_rounds=50,
          verbose=False)

# Make predictions
y_train_pred = model.predict(X_train)
y_test_pred = model.predict(X_test)

# Step 6: Evaluate model
print("\n6. Model Evaluation:")
train_metrics = evaluate_model(y_train, y_train_pred, len(feature_cols), "Training")
test_metrics = evaluate_model(y_test, y_test_pred, len(feature_cols), "Testing")

# Save metrics
with open('/content/rasters/model_metrics.txt', 'w') as f:
    f.write("XGBoost STORIE Score Prediction - Model Metrics\n")
    f.write("=" * 60 + "\n\n")
    f.write(f"Generated on: {datetime.now().strftime('%Y-%m-%d %H:%M:%S')}\n\n")
    
    f.write("Model Configuration:\n")
    f.write("-" * 30 + "\n")
    f.write(f"Train/Test Split: 70/30\n")
    f.write(f"Imputation Strategy: Median\n")
    f.write(f"Feature Scaling: StandardScaler\n")
    f.write(f"Outlier Handling: Capped at ±3 std\n")
    f.write(f"Cross-validation: 5-fold\n\n")
    
    f.write("Training Set Metrics:\n")
    f.write("-" * 30 + "\n")
    for metric, value in train_metrics.items():
        f.write(f"{metric:20s}: {value:10.4f}\n")
    
    f.write("\nTesting Set Metrics:\n")
    f.write("-" * 30 + "\n")
    for metric, value in test_metrics.items():
        f.write(f"{metric:20s}: {value:10.4f}\n")

# Step 7: SHAP analysis
print("\n7. Generating SHAP explanations...")
explainer = shap.TreeExplainer(model)
shap_values = explainer.shap_values(X_test)

# SHAP summary plot
plt.figure(figsize=(10, 8))
shap.summary_plot(shap_values, X_test, feature_names=feature_cols, show=False)
plt.tight_layout()
plt.savefig('/content/rasters/shap_summary_plot.png', dpi=300, bbox_inches='tight')
plt.close()

# SHAP bar plot
plt.figure(figsize=(10, 6))
shap.summary_plot(shap_values, X_test, feature_names=feature_cols, plot_type="bar", show=False)
plt.tight_layout()
plt.savefig('/content/rasters/shap_bar_plot.png', dpi=300, bbox_inches='tight')
plt.close()

# Feature importance plot
plt.figure(figsize=(10, 6))
importance = model.feature_importances_
indices = np.argsort(importance)[::-1]
plt.bar(range(len(importance)), importance[indices])
plt.xticks(range(len(importance)), [feature_cols[i] for i in indices], rotation=45)
plt.xlabel('Features')
plt.ylabel('Importance')
plt.title('XGBoost Feature Importance')
plt.tight_layout()
plt.savefig('/content/rasters/feature_importance.png', dpi=300, bbox_inches='tight')
plt.close()

print("   SHAP plots saved")

# Step 8: Spatial inference
print("\n8. Generating spatial predictions...")

# Get bounds and create raster template
bounds = gdf.total_bounds
width = int((bounds[2] - bounds[0]) / 30)  # 30m resolution
height = int((bounds[3] - bounds[1]) / 30)
transform = from_bounds(bounds[0], bounds[1], bounds[2], bounds[3], width, height)

# Create coordinate grids
rows, cols = np.meshgrid(np.arange(height), np.arange(width), indexing='ij')
xs, ys = rasterio.transform.xy(transform, rows, cols)
xs = np.array(xs).flatten()
ys = np.array(ys).flatten()

# Create points and extract features
print("   Creating prediction grid...")
points = [Point(x, y) for x, y in zip(xs, ys)]
points_gdf = gpd.GeoDataFrame(geometry=points, crs=gdf.crs)

# Spatial join to get features for each pixel
joined = gpd.sjoin_nearest(points_gdf, gdf[['geometry'] + feature_cols + [target_col]], 
                           how='left', max_distance=30)

# Prepare features for prediction
X_grid = joined[feature_cols].values

# Apply same preprocessing as training data
X_grid_imputed = imputer.transform(X_grid)
X_grid_scaled = scaler.transform(X_grid_imputed)
X_grid_scaled = np.clip(X_grid_scaled, -3, 3)

valid_mask = ~np.isnan(X_grid_scaled).any(axis=1)

# Make predictions
predictions = np.full(len(points), np.nan)
if valid_mask.any():
    predictions[valid_mask] = model.predict(X_grid_scaled[valid_mask])

# Reshape to raster
pred_raster = predictions.reshape((height, width))

# Save prediction map
profile = {
    'driver': 'GTiff',
    'height': height,
    'width': width,
    'count': 1,
    'dtype': 'float32',
    'crs': gdf.crs,
    'transform': transform,
    'compress': 'lzw',
    'nodata': np.nan
}

with rasterio.open('/content/rasters/predicted_map.tif', 'w', **profile) as dst:
    dst.write(pred_raster.astype('float32'), 1)

print("   Prediction map saved")

# Calculate residuals
observed = joined[target_col].values.reshape((height, width))
residuals = np.where(~np.isnan(pred_raster) & ~np.isnan(observed), 
                     observed - pred_raster, np.nan)

with rasterio.open('/content/rasters/residual_map.tif', 'w', **profile) as dst:
    dst.write(residuals.astype('float32'), 1)

print("   Residual map saved")

# Estimate uncertainty using bootstrap
print("   Estimating prediction uncertainty (100 replicates)...")
n_replicates = 100
predictions_ensemble = []

for i in range(n_replicates):
    # Create a new model with slightly different parameters
    temp_params = best_params.copy()
    # Modify subsample parameter slightly for diversity
    temp_params['subsample'] = min(1.0, best_params.get('subsample', 0.8) + np.random.uniform(-0.1, 0.1))
    
    temp_model = xgb.XGBRegressor(**temp_params)
    
    # Bootstrap sample
    boot_idx = np.random.choice(len(X_train), len(X_train), replace=True)
    temp_model.fit(X_train[boot_idx], y_train[boot_idx], verbose=False)
    
    temp_pred = np.full(len(points), np.nan)
    if valid_mask.any():
        temp_pred[valid_mask] = temp_model.predict(X_grid_scaled[valid_mask])
    predictions_ensemble.append(temp_pred.reshape((height, width)))

# Calculate 95% prediction interval width
predictions_ensemble = np.array(predictions_ensemble)
lower_bound = np.nanpercentile(predictions_ensemble, 2.5, axis=0)
upper_bound = np.nanpercentile(predictions_ensemble, 97.5, axis=0)
uncertainty = upper_bound - lower_bound

with rasterio.open('/content/rasters/uncertainty_map.tif', 'w', **profile) as dst:
    dst.write(uncertainty.astype('float32'), 1)

print("   Uncertainty map saved")

# Step 9: Calculate environmental indices
print("\n9. Calculating environmental indices...")

# DLD calculation
print("   Calculating DLD...")
dld_scaler = MinMaxScaler()

# DLD features
dld_features = ['ndvi', 'LS', 'SPI', 'STI', 'TWI']
dld_data = gdf[dld_features].values

# Scale to 0-1
dld_scaled = dld_scaler.fit_transform(dld_data)
dld_df = pd.DataFrame(dld_scaled, columns=dld_features)

# Inverse NDVI (degradation)
dld_df['ndvi_deg'] = 1 - dld_df['ndvi']

# Calculate DLD
dld = (dld_df['ndvi_deg'] + dld_df['LS'] + dld_df['SPI'] + 
       dld_df['STI'] + dld_df['TWI']) / 5

# Add to geodataframe
gdf['dld'] = dld

# Create DLD raster
dld_joined = gpd.sjoin_nearest(points_gdf, gdf[['geometry', 'dld']], 
                               how='left', max_distance=30)
dld_raster = dld_joined['dld'].values.reshape((height, width))

with rasterio.open('/content/rasters/dld_map.tif', 'w', **profile) as dst:
    dst.write(dld_raster.astype('float32'), 1)

print("   DLD map saved")

# RSEI calculation
print("   Calculating RSEI...")
rsei_features = ['ndvi', 'ndwi', 'LST', 'NMDI']
rsei_data = gdf[rsei_features].values

# Scale to 0-1
rsei_scaler = MinMaxScaler()
rsei_scaled = rsei_scaler.fit_transform(rsei_data)
rsei_df = pd.DataFrame(rsei_scaled, columns=rsei_features)

# Invert LST and NMDI
rsei_df['lst_g'] = 1 - rsei_df['LST']
rsei_df['nmdi_g'] = 1 - rsei_df['NMDI']

# PCA
pca_features = ['ndvi', 'ndwi', 'lst_g', 'nmdi_g']
pca = PCA(n_components=1)
rsei_raw = pca.fit_transform(rsei_df[pca_features]).flatten()

# Rescale to 0-1
rsei = (rsei_raw - rsei_raw.min()) / (rsei_raw.max() - rsei_raw.min())

gdf['rsei'] = rsei

# Create RSEI raster
rsei_joined = gpd.sjoin_nearest(points_gdf, gdf[['geometry', 'rsei']], 
                                how='left', max_distance=30)
rsei_raster = rsei_joined['rsei'].values.reshape((height, width))

with rasterio.open('/content/rasters/rsei_map.tif', 'w', **profile) as dst:
    dst.write(rsei_raster.astype('float32'), 1)

print("   RSEI map saved")

# Re-evaluate with new features
print("\n   Re-evaluating model with environmental indices...")
X_extended = np.column_stack([X_imputed, gdf['dld'].values, gdf['rsei'].values])
feature_cols_extended = feature_cols + ['dld', 'rsei']

# Scale extended features
scaler_ext = StandardScaler()
X_extended_scaled = scaler_ext.fit_transform(X_extended)

X_train_ext, X_test_ext, y_train_ext, y_test_ext = train_test_split(
    X_extended_scaled, y, test_size=0.3, random_state=42
)

model_ext = xgb.XGBRegressor(**best_params)
model_ext.fit(X_train_ext, y_train_ext, verbose=False)

# Feature importance with extended features
plt.figure(figsize=(12, 6))
importance_ext = model_ext.feature_importances_
indices_ext = np.argsort(importance_ext)[::-1]
plt.bar(range(len(importance_ext)), importance_ext[indices_ext])
plt.xticks(range(len(importance_ext)), [feature_cols_extended[i] for i in indices_ext], rotation=45)
plt.xlabel('Features')
plt.ylabel('Importance')
plt.title('XGBoost Feature Importance (with Environmental Indices)')
plt.tight_layout()
plt.savefig('/content/rasters/feature_importance_extended.png', dpi=300, bbox_inches='tight')
plt.close()

# Step 10: Export shapefiles
print("\n10. Exporting train/test shapefiles...")

# Training set
train_gdf = gdf.iloc[idx_train].copy()
train_gdf['predicted'] = y_train_pred
train_gdf['residual'] = y_train - y_train_pred
train_gdf.to_file('/content/rasters/train_set.shp')

# Testing set
test_gdf = gdf.iloc[idx_test].copy()
test_gdf['predicted'] = y_test_pred
test_gdf['residual'] = y_test - y_test_pred
test_gdf.to_file('/content/rasters/test_set.shp')

# Save results as CSV
train_results = pd.DataFrame({
    'observed': y_train,
    'predicted': y_train_pred,
    'residual': y_train - y_train_pred
})
train_results.to_csv('/content/rasters/results_train.csv', index=False)

test_results = pd.DataFrame({
    'observed': y_test,
    'predicted': y_test_pred,
    'residual': y_test - y_test_pred
})
test_results.to_csv('/content/rasters/results_test.csv', index=False)

print("   Shapefiles and CSV results saved")

# Step 11: Create zip file
print("\n11. Creating output archive...")
zip_path = '/content/model_outputs.zip'

with zipfile.ZipFile(zip_path, 'w', zipfile.ZIP_DEFLATED) as zipf:
    for root, dirs, files in os.walk('/content/rasters'):
        for file in files:
            file_path = os.path.join(root, file)
            arcname = os.path.relpath(file_path, '/content')
            zipf.write(file_path, arcname)

print(f"   Archive created: {zip_path}")

# Summary
print("\n" + "=" * 80)
print("WORKFLOW COMPLETED SUCCESSFULLY!")
print("=" * 80)
print("\nGenerated outputs:")
print("  - Raster maps: predicted_map.tif, residual_map.tif, uncertainty_map.tif")
print("  - Environmental indices: dld_map.tif, rsei_map.tif")
print("  - SHAP plots: shap_summary_plot.png, shap_bar_plot.png")
print("  - Feature importance: feature_importance.png, feature_importance_extended.png")
print("  - Shapefiles: train_set.shp, test_set.shp")
print("  - Results: results_train.csv, results_test.csv")
print("  - Metrics: model_metrics.txt")
print("  - Parameters: optuna_best_params.json")
print("  - Archive: model_outputs.zip")
print("\nModel Performance Summary:")
print(f"  Test R²: {test_metrics['R²']:.4f}")
print(f"  Test RMSE: {test_metrics['RMSE']:.4f}")
print(f"  Test MAE: {test_metrics['MAE']:.4f}")
