# Supplementary material for: Mapping and modelling land degradation vulnerability in a semi-arid region: a case study from Battalgazi District, Turkiye
Source: PeerJ. 2026 Jan 27;14:e20606. doi: 10.7717/peerj.20606 (PMC12857559; doi:10.7717/peerj.20606)
Supplement: Supplemental Information 2 — This script automates the entire STORIE score-modelling pipeline in Google Colab. It: ingests a zonal-statistics shapefile containing 11 spectral and hydro-topographic predictors; imputes, scales and caps outliers, then splits data 70 / 30; tunes XGBoost hyper-parameters with Optuna (100 trials) and evaluates performance with R2, RMSE, MAE, MBD, Huber Loss and more; generates SHAP explainability plots, feature-importance figures and 30 m resolution GeoTIFFs for predictions, residuals and uncertainty; All code was written and tested solely by the corresponding author; variable names and directory paths can be adjusted in the header comments. [file peerj-14-20606-s002.zip › install_dependencies.py]

#!/usr/bin/env python3
"""
Install required dependencies for the XGBoost workflow
Handles numpy/rasterio compatibility issues in Google Colab
"""

import subprocess
import sys
import importlib

print("Installing required packages with compatibility fixes...")

# First, ensure we have a compatible numpy version
print("Installing compatible numpy version...")
subprocess.check_call([sys.executable, "-m", "pip", "install", "--upgrade", "numpy==1.24.3"])

# Force reload numpy to ensure the new version is used
import numpy
importlib.reload(numpy)
print(f"Numpy version: {numpy.__version__}")

# Install GDAL dependencies first
print("\nInstalling GDAL and dependencies...")
subprocess.check_call([sys.executable, "-m", "pip", "install", "--upgrade", "GDAL==3.4.3"])

# Install rasterio with specific version for compatibility
print("\nInstalling rasterio...")
subprocess.check_call([sys.executable, "-m", "pip", "install", "--upgrade", "rasterio==1.3.6", "--no-binary", "rasterio"])

# Install other geospatial packages
print("\nInstalling geospatial packages...")
geospatial_packages = [
    "geopandas==0.14.4",
    "shapely==2.0.2",
    "pyogrio==0.7.2"
]

for package in geospatial_packages:
    print(f"Installing {package}...")
    subprocess.check_call([sys.executable, "-m", "pip", "install", package])

# Install ML packages
print("\nInstalling ML packages...")
ml_packages = [
    "xgboost==2.0.3",
    "optuna==3.6.1",
    "scikit-learn==1.3.2"
]

for package in ml_packages:
    print(f"Installing {package}...")
    subprocess.check_call([sys.executable, "-m", "pip", "install", package])

# Install SHAP separately as it has many dependencies
print("\nInstalling SHAP...")
subprocess.check_call([sys.executable, "-m", "pip", "install", "shap==0.45.0"])

# Install visualization packages
print("\nInstalling visualization packages...")
viz_packages = [
    "matplotlib==3.7.2",
    "seaborn==0.13.0"
]

for package in viz_packages:
    print(f"Installing {package}...")
    subprocess.check_call([sys.executable, "-m", "pip", "install", package])

print("\n" + "="*60)
print("All packages installed successfully!")
print("="*60)

# Test imports
print("\nTesting imports...")
try:
    import numpy
    print(f"✓ numpy {numpy.__version__}")
    
    import rasterio
    print(f"✓ rasterio {rasterio.__version__}")
    
    import geopandas
    print(f"✓ geopandas {geopandas.__version__}")
    
    import xgboost
    print(f"✓ xgboost {xgboost.__version__}")
    
    import optuna
    print(f"✓ optuna {optuna.__version__}")
    
    import shap
    print(f"✓ shap {shap.__version__}")
    
    print("\nAll imports successful! You can now run the main workflow script.")
    
except ImportError as e:
    print(f"\n✗ Import error: {e}")
    print("\nIf you still see errors, please restart the runtime and run this script again.")
