# Supplementary material for: Mapping and modelling land degradation vulnerability in a semi-arid region: a case study from Battalgazi District, Turkiye
Source: PeerJ. 2026 Jan 27;14:e20606. doi: 10.7717/peerj.20606 (PMC12857559; doi:10.7717/peerj.20606)
Supplement: Supplemental Information 2 — This script automates the entire STORIE score-modelling pipeline in Google Colab. It: ingests a zonal-statistics shapefile containing 11 spectral and hydro-topographic predictors; imputes, scales and caps outliers, then splits data 70 / 30; tunes XGBoost hyper-parameters with Optuna (100 trials) and evaluates performance with R2, RMSE, MAE, MBD, Huber Loss and more; generates SHAP explainability plots, feature-importance figures and 30 m resolution GeoTIFFs for predictions, residuals and uncertainty; All code was written and tested solely by the corresponding author; variable names and directory paths can be adjusted in the header comments. [file peerj-14-20606-s002.zip › README.md]

# XGBoost STORIE Score Prediction Workflow

This workflow implements a complete machine learning pipeline for predicting STORIE scores using XGBoost regression with spatial analysis capabilities.

## Features

- **Data Processing**: Reads shapefile with zonal statistics
- **Model Optimization**: Uses Optuna for hyperparameter tuning
- **Comprehensive Evaluation**: Multiple metrics including R², RMSE, MAE, MBD
- **Model Interpretability**: SHAP analysis for feature importance
- **Spatial Predictions**: Generates georeferenced prediction maps
- **Uncertainty Quantification**: Bootstrap-based uncertainty estimation
- **Environmental Indices**: Calculates DLD and RSEI indices
- **Complete Output**: Saves all results, maps, and visualizations

## Usage in Google Colab

1. First, install dependencies:
```python
!python install_dependencies.py
```

2. Upload your shapefile (`zonal_statistics_result.shp`) to `/content/`

3. Run the main workflow:
```python
!python xgboost_storie_workflow.py
```

## Outputs

The workflow generates:

### Maps (GeoTIFF format, 30m resolution, EPSG:32637)
- `predicted_map.tif`: STORIE score predictions
- `residual_map.tif`: Prediction residuals (observed - predicted)
- `uncertainty_map.tif`: 95% prediction interval width
- `dld_map.tif`: Desertification and Land Degradation index
- `rsei_map.tif`: Remote Sensing Ecological Index

### Visualizations
- `shap_summary_plot.png`: SHAP feature importance summary
- `shap_bar_plot.png`: SHAP feature importance bar chart
- `feature_importance.png`: XGBoost native feature importance
- `feature_importance_extended.png`: Feature importance with environmental indices

### Data Files
- `train_set.shp`: Training data with predictions
- `test_set.shp`: Testing data with predictions
- `results_train.csv`: Training set predictions
- `results_test.csv`: Testing set predictions
- `model_metrics.txt`: Complete evaluation metrics
- `optuna_best_params.json`: Optimized hyperparameters

### Archive
- `model_outputs.zip`: All outputs compressed for download

## Environmental Indices

### DLD (Desertification and Land Degradation)
Based on Badapalli et al. (2024), combines:
- NDVI (inverted for degradation)
- Land Surface (LS)
- Soil Productivity Index (SPI)
- Soil Temperature Index (STI)
- Topographic Wetness Index (TWI)

### RSEI (Remote Sensing Ecological Index)
Adapted from Xu (2013), uses PCA on:
- Vegetation (NDVI)
- Moisture (NDWI)
- Temperature (LST, inverted)
- Dryness (NMDI, inverted)

## Model Metrics

The workflow calculates:
- R² and Adjusted R²
- Root Mean Square Error (RMSE)
- Mean Absolute Error (MAE)
- Mean Bias Deviation (MBD)
- Explained Variance
- Huber Loss

## Requirements

- Python 3.7+
- Input shapefile must contain all required fields
- Sufficient memory for spatial operations
- Google Colab environment recommended
